# Supplementary material for: N-(4-Chloro­phen­yl)-2-(8-quinol­yloxy)acetamide monohydrate
Source: Acta Crystallogr Sect E Struct Rep Online. 2010 Jul 10;66(Pt 8):o1977. doi: 10.1107/S1600536810026206 (PMC3007349; doi:10.1107/S1600536810026206)
Supplement: Supplementary file 1 [file e-66-o1977-sup1.cif]

##############################################################################
###                                                                        ###
###        Electronic paper (Acta Crystallographica Section E)             ###
###                                                                        ###
##############################################################################
#                                                                            #
# This CIF contains the data in a paper accepted for publication in Acta     #
# Crystallographica Section E. It conforms to the requirements of Notes      #
# for Authors for Section E, and has been peer reviewed under the auspices   #
# of the IUCr Commission on Journals.                                        #
#                                                                            #
# Full details of the Crystallographic Information File format               #
# are given in the paper "The Crystallographic Information File (CIF):       #
# a New Standard Archive File for Crystallography" by S. R. Hall, F. H.      #
# Allen and I. D. Brown [Acta Cryst. (1991), A47, 655-685].                  #
#                                                                            #
# The current version of the core CIF dictionary is obtainable from          #
# ftp://ftp.iucr.org/pub/cif_core.dic. The current version number is 2.4.    #
#                                                                            #
# Software is freely available for graphical display of the structure(s) in  #
# this CIF.  For information consult the CIF home page http://www.iucr.org/  #
# cif/home.html                                                              #
#                                                                            #
# This file may be used for bona fide research purposes within the           #
# scientific community so long as proper attribution is given to the journal # 
# article from which it was obtained.                                        #
#                                                                            #
##############################################################################
                                             
data_I
_audit_creation_method     SHELXL-97
_chemical_name_systematic
;
<i>N</i>-(4-Chlorophenyl)-2-(8-quinolyloxy)acetamide monohydrate
;
_chemical_name_common     ?
_chemical_formula_moiety     'C17 H13 Cl N2 O2, H2 O'
_chemical_formula_sum     'C17 H15 Cl N2 O3'
_chemical_formula_iupac     'C17 H13 Cl N2 O2, H2 O'
_chemical_formula_weight     330.76
_chemical_melting_point     ?
_symmetry_cell_setting     orthorhombic
_symmetry_space_group_name_H-M     'P b c a'
_symmetry_space_group_name_Hall     '-P 2ac 2ab'
loop_
    _symmetry_equiv_pos_as_xyz
    'x, y, z'
    '-x+1/2, -y, z+1/2'
    'x+1/2, -y+1/2, -z'
    '-x, y+1/2, -z+1/2'
    '-x, -y, -z'
    'x-1/2, y, -z-1/2'
    '-x-1/2, y-1/2, z'
    'x, -y-1/2, z-1/2'
_cell_length_a     19.4984(19)
_cell_length_b     5.2601(6)
_cell_length_c     29.851(3)
_cell_angle_alpha     90.00
_cell_angle_beta     90.00
_cell_angle_gamma     90.00
_cell_volume     3061.7(5)
_cell_formula_units_Z     8
_cell_measurement_reflns_used     1957
_cell_measurement_theta_min     2.50
_cell_measurement_theta_max     19.85
_cell_measurement_temperature     296(2)
_exptl_crystal_description     block
_exptl_crystal_colour     colorless
_exptl_crystal_size_max     0.32
_exptl_crystal_size_mid     0.23
_exptl_crystal_size_min     0.20
_exptl_crystal_density_diffrn     1.435
_exptl_crystal_density_meas     ?
_exptl_crystal_density_method     'not measured'
_exptl_crystal_F_000     1376
_exptl_absorpt_coefficient_mu     0.266
_exptl_absorpt_correction_type     multi-scan
_exptl_absorpt_process_details     '(SADABS; Sheldrick, 1996)'
_exptl_absorpt_correction_T_min     0.929
_exptl_absorpt_correction_T_max     0.948
_exptl_special_details
;
;
_diffrn_ambient_temperature     296(2)
_diffrn_radiation_type     MoK\a
_diffrn_radiation_wavelength     0.71073
_diffrn_radiation_source     'sealed tube'
_diffrn_radiation_monochromator     'graphite'
_diffrn_measurement_device_type     'Bruker SMART CCD'
_diffrn_measurement_method     '\f and \w scans'
_diffrn_reflns_number     15222
_diffrn_reflns_av_R_equivalents     0.0499
_diffrn_reflns_av_sigmaI/netI     0.0538
_diffrn_reflns_theta_min     1.36
_diffrn_reflns_theta_max     28.11
_diffrn_reflns_theta_full     25.24
_diffrn_measured_fraction_theta_max     0.971
_diffrn_measured_fraction_theta_full     1.000
_diffrn_reflns_limit_h_min     -18
_diffrn_reflns_limit_h_max     25
_diffrn_reflns_limit_k_min     -6
_diffrn_reflns_limit_k_max     4
_diffrn_reflns_limit_l_min     -39
_diffrn_reflns_limit_l_max     39
_diffrn_standards_number     ?
_diffrn_standards_interval_count     ?
_diffrn_standards_interval_time     ?
_diffrn_standards_decay_%     ?
_refine_special_details
;
Refinement of <i>F</i>^2^ against ALL reflections. The weighted <i>R</i>-factor
<i>wR</i> and goodness of fit <i>S</i> are based on <i>F</i>^2^, conventional
<i>R</i>-factors <i>R</i> are based on <i>F</i>, with <i>F</i> set to zero for
negative <i>F</i>^2^. The threshold expression of <i>F</i>^2^ >
\s(<i>F</i>^2^) is used only for calculating <i>R</i>-factors(gt) <i>etc</i>.
and is not relevant to the choice of reflections for refinement.
<i>R</i>-factors based on <i>F</i>^2^ are statistically about twice as large
as those based on <i>F</i>, and <i>R</i>- factors based on ALL data will be
even larger.
;
_reflns_number_total     3622
_reflns_number_gt     1800
_reflns_threshold_expression     I>2\s(I)
_refine_ls_structure_factor_coef     Fsqd
_refine_ls_matrix_type     full
_refine_ls_R_factor_all     0.1226
_refine_ls_R_factor_gt     0.0471
_refine_ls_wR_factor_gt     0.1034
_refine_ls_wR_factor_ref     0.1284
_refine_ls_goodness_of_fit_ref     1.004
_refine_ls_restrained_S_all     1.004
_refine_ls_number_reflns     3622
_refine_ls_number_parameters     217
_refine_ls_number_restraints     4
_refine_ls_hydrogen_treatment     mixed
_refine_ls_weighting_scheme     calc
_refine_ls_weighting_details
         'calc w=1/[\s^2^(Fo^2^)+(0.0548P)^2^+0.0231P] where P=(Fo^2^+2Fc^2^)/3'
_atom_sites_solution_hydrogens     geom
_atom_sites_solution_primary     direct
_atom_sites_solution_secondary     difmap
_refine_ls_shift/su_max     0.000
_refine_ls_shift/su_mean     0.000
_refine_diff_density_max     0.157
_refine_diff_density_min     -0.212
_refine_ls_extinction_method     none
_refine_ls_extinction_coef     ?
loop_
    _atom_type_symbol
    _atom_type_description
    _atom_type_scat_dispersion_real
    _atom_type_scat_dispersion_imag
    _atom_type_scat_source
    'C' 'C' 0.0033 0.0016
                         'International Tables Vol C Tables 4.2.6.8 and 6.1.1.4'
    'H' 'H' 0.0000 0.0000
                         'International Tables Vol C Tables 4.2.6.8 and 6.1.1.4'
    'N' 'N' 0.0061 0.0033
                         'International Tables Vol C Tables 4.2.6.8 and 6.1.1.4'
    'O' 'O' 0.0106 0.0060
                         'International Tables Vol C Tables 4.2.6.8 and 6.1.1.4'
    'Cl' 'Cl' 0.1484 0.1585
                         'International Tables Vol C Tables 4.2.6.8 and 6.1.1.4'
_computing_data_collection     'SMART (Bruker, 1997)'
_computing_cell_refinement     'SAINT (Bruker, 1997)'
_computing_data_reduction     'SAINT (Bruker, 1997)'
_computing_structure_solution     'SHELXS97 (Sheldrick, 2008)'
_computing_structure_refinement     'SHELXL97 (Sheldrick, 2008)'
_computing_molecular_graphics     'SHELXTL (Sheldrick, 2008)'
_computing_publication_material     'SHELXTL (Sheldrick, 2008)'
loop_
    _atom_site_type_symbol
    _atom_site_label
    _atom_site_fract_x
    _atom_site_fract_y
    _atom_site_fract_z
    _atom_site_U_iso_or_equiv
    _atom_site_adp_type
    _atom_site_calc_flag
    _atom_site_refinement_flags
    _atom_site_occupancy
    _atom_site_disorder_assembly
    _atom_site_disorder_group
    Cl Cl1 0.32260(4) 0.36909(15) 0.044180(19) 0.0858(3) Uani d . 1 . .
    O O2 0.40858(7) 0.1726(3) 0.32297(4) 0.0532(4) Uani d . 1 . .
    N N2 0.34502(9) 0.5390(3) 0.36817(6) 0.0505(5) Uani d . 1 . .
    N N1 0.38877(10) 0.1567(3) 0.23341(6) 0.0524(5) Uani d D 1 . .
    C C10 0.47572(12) 0.0589(4) 0.38814(7) 0.0568(6) Uani d . 1 . .
    H H10 0.4991 -0.0675 0.3726 0.068 Uiso calc R 1 . .
    C C17 0.39211(11) 0.3959(4) 0.39023(6) 0.0454(5) Uani d . 1 . .
    C C13 0.40699(12) 0.4337(4) 0.43606(7) 0.0522(6) Uani d . 1 . .
    C C7 0.42016(11) -0.0454(4) 0.25142(7) 0.0506(6) Uani d . 1 . .
    C C9 0.42715(11) 0.2012(4) 0.36669(6) 0.0470(5) Uani d . 1 . .
    C C11 0.49027(12) 0.1029(5) 0.43328(8) 0.0647(7) Uani d . 1 . .
    H H11 0.5238 0.0060 0.4474 0.078 Uiso calc R 1 . .
    C C12 0.45676(13) 0.2827(4) 0.45688(7) 0.0618(7) Uani d . 1 . .
    H H12 0.4667 0.3065 0.4871 0.074 Uiso calc R 1 . .
    C C14 0.37041(14) 0.6238(5) 0.45851(7) 0.0650(7) Uani d . 1 . .
    H H14 0.3782 0.6522 0.4888 0.078 Uiso calc R 1 . .
    O O1 0.43645(9) -0.2349(3) 0.23095(5) 0.0771(5) Uani d . 1 . .
    C C1 0.34138(12) 0.3011(5) 0.09954(7) 0.0564(6) Uani d . 1 . .
    C C8 0.43823(12) -0.0380(4) 0.30005(7) 0.0529(6) Uani d . 1 . .
    H H8A 0.4228 -0.1942 0.3141 0.063 Uiso calc R 1 . .
    H H8B 0.4877 -0.0298 0.3030 0.063 Uiso calc R 1 . .
    C C4 0.37288(11) 0.1944(4) 0.18780(7) 0.0480(5) Uani d . 1 . .
    C C3 0.33244(12) 0.3998(4) 0.17682(7) 0.0569(6) Uani d . 1 . .
    H H3 0.3155 0.5039 0.1995 0.068 Uiso calc R 1 . .
    C C2 0.31662(12) 0.4537(5) 0.13280(7) 0.0612(6) Uani d . 1 . .
    H H2 0.2893 0.5930 0.1258 0.073 Uiso calc R 1 . .
    C C16 0.31355(12) 0.7171(5) 0.39060(7) 0.0619(6) Uani d . 1 . .
    H H16 0.2822 0.8181 0.3753 0.074 Uiso calc R 1 . .
    C C6 0.38144(13) 0.0964(5) 0.10979(7) 0.0649(7) Uani d . 1 . .
    H H6 0.3982 -0.0070 0.0870 0.078 Uiso calc R 1 . .
    C C5 0.39718(13) 0.0424(4) 0.15377(7) 0.0629(7) Uani d . 1 . .
    H H5 0.4244 -0.0977 0.1605 0.075 Uiso calc R 1 . .
    C C15 0.32395(14) 0.7662(5) 0.43632(8) 0.0681(7) Uani d . 1 . .
    H H15 0.2995 0.8934 0.4509 0.082 Uiso calc R 1 . .
    O O1W 0.28141(9) 0.4811(3) 0.28357(5) 0.0696(5) Uani d D 1 . .
    H H1A 0.3792(14) 0.272(4) 0.2514(7) 0.104 Uiso d D 1 . .
    H H1WA 0.2599(13) 0.621(3) 0.2800(7) 0.104 Uiso d D 1 . .
    H H1WB 0.3043(12) 0.488(5) 0.3078(6) 0.104 Uiso d D 1 . .
loop_
    _atom_site_aniso_label
    _atom_site_aniso_U_11
    _atom_site_aniso_U_22
    _atom_site_aniso_U_33
    _atom_site_aniso_U_12
    _atom_site_aniso_U_13
    _atom_site_aniso_U_23
    Cl1 0.0970(6) 0.1067(6) 0.0538(4) -0.0048(5) -0.0072(3) 0.0087(4)
    O2 0.0583(10) 0.0571(10) 0.0443(8) 0.0109(8) -0.0004(7) -0.0023(7)
    N2 0.0479(11) 0.0527(11) 0.0509(10) 0.0024(10) 0.0006(9) -0.0023(9)
    N1 0.0637(13) 0.0479(12) 0.0455(11) 0.0084(10) 0.0035(9) -0.0050(9)
    C10 0.0559(15) 0.0596(15) 0.0548(13) 0.0078(13) 0.0008(11) 0.0075(11)
    C17 0.0428(13) 0.0474(13) 0.0460(12) -0.0093(11) 0.0013(10) 0.0031(10)
    C13 0.0564(16) 0.0522(14) 0.0479(13) -0.0131(12) 0.0007(11) 0.0020(11)
    C7 0.0553(15) 0.0433(13) 0.0533(13) -0.0019(12) 0.0051(11) -0.0029(11)
    C9 0.0467(13) 0.0514(14) 0.0431(11) -0.0045(11) 0.0017(10) 0.0048(10)
    C11 0.0607(17) 0.0717(17) 0.0618(15) 0.0002(14) -0.0119(13) 0.0128(13)
    C12 0.0712(18) 0.0652(17) 0.0490(13) -0.0091(14) -0.0092(13) 0.0060(12)
    C14 0.080(2) 0.0656(17) 0.0492(14) -0.0122(15) 0.0029(13) -0.0056(12)
    O1 0.1077(15) 0.0544(11) 0.0691(10) 0.0222(10) -0.0111(10) -0.0142(9)
    C1 0.0581(16) 0.0621(16) 0.0490(13) -0.0105(13) 0.0011(11) 0.0007(12)
    C8 0.0611(16) 0.0450(13) 0.0525(13) 0.0043(12) 0.0072(11) 0.0048(11)
    C4 0.0503(15) 0.0452(12) 0.0485(12) -0.0055(11) 0.0031(11) -0.0035(10)
    C3 0.0629(16) 0.0520(14) 0.0558(14) 0.0068(13) -0.0027(12) -0.0110(11)
    C2 0.0615(15) 0.0600(15) 0.0621(15) 0.0043(13) -0.0094(13) -0.0010(12)
    C16 0.0584(16) 0.0599(15) 0.0673(15) 0.0036(13) -0.0009(13) -0.0050(13)
    C6 0.0829(19) 0.0631(16) 0.0486(14) 0.0028(15) 0.0136(13) -0.0053(12)
    C5 0.0821(18) 0.0527(14) 0.0539(14) 0.0125(13) 0.0141(13) -0.0024(11)
    C15 0.0737(19) 0.0673(17) 0.0634(16) -0.0007(15) 0.0090(14) -0.0175(14)
    O1W 0.0808(14) 0.0720(13) 0.0560(10) 0.0091(10) -0.0059(9) -0.0056(9)
_geom_special_details
;
All e.s.d.'s (except the e.s.d. in the dihedral angle between two l.s. planes)
are estimated using the full covariance matrix. The cell e.s.d.'s are taken
into account individually in the estimation of e.s.d.'s in distances, angles
and torsion angles; correlations between e.s.d.'s in cell parameters are only
used when they are defined by crystal symmetry. An approximate (isotropic)
treatment of cell e.s.d.'s is used for estimating e.s.d.'s involving l.s.
planes.
;
loop_
    _geom_bond_atom_site_label_1
    _geom_bond_atom_site_label_2
    _geom_bond_site_symmetry_2
    _geom_bond_distance
    _geom_bond_publ_flag
    Cl1 C1 . 1.730(2) ?
    O2 C9 . 1.363(2) ?
    O2 C8 . 1.425(2) ?
    N2 C16 . 1.305(3) ?
    N2 C17 . 1.358(2) ?
    N1 C7 . 1.339(3) ?
    N1 C4 . 1.411(3) ?
    N1 H1A . 0.832(10) ?
    C10 C9 . 1.366(3) ?
    C10 C11 . 1.396(3) ?
    C10 H10 . 0.9300 ?
    C17 C13 . 1.412(3) ?
    C17 C9 . 1.417(3) ?
    C13 C12 . 1.400(3) ?
    C13 C14 . 1.399(3) ?
    C7 O1 . 1.212(2) ?
    C7 C8 . 1.494(3) ?
    C11 C12 . 1.348(3) ?
    C11 H11 . 0.9300 ?
    C12 H12 . 0.9300 ?
    C14 C15 . 1.349(3) ?
    C14 H14 . 0.9300 ?
    C1 C6 . 1.365(3) ?
    C1 C2 . 1.365(3) ?
    C8 H8A . 0.9700 ?
    C8 H8B . 0.9700 ?
    C4 C5 . 1.377(3) ?
    C4 C3 . 1.377(3) ?
    C3 C2 . 1.379(3) ?
    C3 H3 . 0.9300 ?
    C2 H2 . 0.9300 ?
    C16 C15 . 1.404(3) ?
    C16 H16 . 0.9300 ?
    C6 C5 . 1.378(3) ?
    C6 H6 . 0.9300 ?
    C5 H5 . 0.9300 ?
    C15 H15 . 0.9300 ?
    O1W H1WA . 0.854(9) ?
    O1W H1WB . 0.851(9) ?
loop_
    _geom_angle_atom_site_label_1
    _geom_angle_atom_site_label_2
    _geom_angle_atom_site_label_3
    _geom_angle_site_symmetry_1
    _geom_angle_site_symmetry_3
    _geom_angle
    _geom_angle_publ_flag
    C9 O2 C8 . . 115.98(16) ?
    C16 N2 C17 . . 117.87(19) ?
    C7 N1 C4 . . 126.84(18) ?
    C7 N1 H1A . . 115.0(19) ?
    C4 N1 H1A . . 118.2(19) ?
    C9 C10 C11 . . 120.1(2) ?
    C9 C10 H10 . . 119.9 ?
    C11 C10 H10 . . 119.9 ?
    N2 C17 C13 . . 122.04(19) ?
    N2 C17 C9 . . 119.08(18) ?
    C13 C17 C9 . . 118.88(19) ?
    C12 C13 C14 . . 123.1(2) ?
    C12 C13 C17 . . 119.5(2) ?
    C14 C13 C17 . . 117.4(2) ?
    O1 C7 N1 . . 124.8(2) ?
    O1 C7 C8 . . 116.7(2) ?
    N1 C7 C8 . . 118.50(19) ?
    O2 C9 C10 . . 124.9(2) ?
    O2 C9 C17 . . 115.25(18) ?
    C10 C9 C17 . . 119.84(19) ?
    C12 C11 C10 . . 121.5(2) ?
    C12 C11 H11 . . 119.3 ?
    C10 C11 H11 . . 119.3 ?
    C11 C12 C13 . . 120.1(2) ?
    C11 C12 H12 . . 119.9 ?
    C13 C12 H12 . . 119.9 ?
    C15 C14 C13 . . 120.3(2) ?
    C15 C14 H14 . . 119.9 ?
    C13 C14 H14 . . 119.9 ?
    C6 C1 C2 . . 120.2(2) ?
    C6 C1 Cl1 . . 119.91(18) ?
    C2 C1 Cl1 . . 119.9(2) ?
    O2 C8 C7 . . 113.02(17) ?
    O2 C8 H8A . . 109.0 ?
    C7 C8 H8A . . 109.0 ?
    O2 C8 H8B . . 109.0 ?
    C7 C8 H8B . . 109.0 ?
    H8A C8 H8B . . 107.8 ?
    C5 C4 C3 . . 118.5(2) ?
    C5 C4 N1 . . 123.7(2) ?
    C3 C4 N1 . . 117.76(19) ?
    C4 C3 C2 . . 121.1(2) ?
    C4 C3 H3 . . 119.5 ?
    C2 C3 H3 . . 119.5 ?
    C1 C2 C3 . . 119.6(2) ?
    C1 C2 H2 . . 120.2 ?
    C3 C2 H2 . . 120.2 ?
    N2 C16 C15 . . 124.3(2) ?
    N2 C16 H16 . . 117.9 ?
    C15 C16 H16 . . 117.9 ?
    C1 C6 C5 . . 120.3(2) ?
    C1 C6 H6 . . 119.9 ?
    C5 C6 H6 . . 119.9 ?
    C4 C5 C6 . . 120.4(2) ?
    C4 C5 H5 . . 119.8 ?
    C6 C5 H5 . . 119.8 ?
    C14 C15 C16 . . 118.2(2) ?
    C14 C15 H15 . . 120.9 ?
    C16 C15 H15 . . 120.9 ?
    H1WA O1W H1WB . . 109.2(15) ?
loop_
    _geom_torsion_atom_site_label_1
    _geom_torsion_atom_site_label_2
    _geom_torsion_atom_site_label_3
    _geom_torsion_atom_site_label_4
    _geom_torsion_site_symmetry_1
    _geom_torsion_site_symmetry_2
    _geom_torsion_site_symmetry_3
    _geom_torsion_site_symmetry_4
    _geom_torsion
    _geom_torsion_publ_flag
    C16 N2 C17 C13 . . . . 0.5(3) ?
    C16 N2 C17 C9 . . . . -179.92(19) ?
    N2 C17 C13 C12 . . . . -179.1(2) ?
    C9 C17 C13 C12 . . . . 1.3(3) ?
    N2 C17 C13 C14 . . . . 0.9(3) ?
    C9 C17 C13 C14 . . . . -178.67(19) ?
    C4 N1 C7 O1 . . . . -4.3(4) ?
    C4 N1 C7 C8 . . . . 174.31(19) ?
    C8 O2 C9 C10 . . . . 6.1(3) ?
    C8 O2 C9 C17 . . . . -174.00(17) ?
    C11 C10 C9 O2 . . . . -179.4(2) ?
    C11 C10 C9 C17 . . . . 0.8(3) ?
    N2 C17 C9 O2 . . . . -1.3(3) ?
    C13 C17 C9 O2 . . . . 178.33(18) ?
    N2 C17 C9 C10 . . . . 178.64(19) ?
    C13 C17 C9 C10 . . . . -1.8(3) ?
    C9 C10 C11 C12 . . . . 0.7(4) ?
    C10 C11 C12 C13 . . . . -1.2(4) ?
    C14 C13 C12 C11 . . . . -179.9(2) ?
    C17 C13 C12 C11 . . . . 0.1(3) ?
    C12 C13 C14 C15 . . . . 178.8(2) ?
    C17 C13 C14 C15 . . . . -1.2(3) ?
    C9 O2 C8 C7 . . . . -175.30(17) ?
    O1 C7 C8 O2 . . . . -171.25(19) ?
    N1 C7 C8 O2 . . . . 10.0(3) ?
    C7 N1 C4 C5 . . . . -10.4(4) ?
    C7 N1 C4 C3 . . . . 171.6(2) ?
    C5 C4 C3 C2 . . . . -0.2(3) ?
    N1 C4 C3 C2 . . . . 177.9(2) ?
    C6 C1 C2 C3 . . . . 0.1(3) ?
    Cl1 C1 C2 C3 . . . . -179.29(18) ?
    C4 C3 C2 C1 . . . . 0.0(3) ?
    C17 N2 C16 C15 . . . . -1.7(3) ?
    C2 C1 C6 C5 . . . . 0.0(4) ?
    Cl1 C1 C6 C5 . . . . 179.38(19) ?
    C3 C4 C5 C6 . . . . 0.3(3) ?
    N1 C4 C5 C6 . . . . -177.6(2) ?
    C1 C6 C5 C4 . . . . -0.2(4) ?
    C13 C14 C15 C16 . . . . 0.2(4) ?
    N2 C16 C15 C14 . . . . 1.3(4) ?
loop_
    _geom_hbond_atom_site_label_D
    _geom_hbond_atom_site_label_H
    _geom_hbond_atom_site_label_A
    _geom_hbond_site_symmetry_A
    _geom_hbond_distance_DH
    _geom_hbond_distance_HA
    _geom_hbond_distance_DA
    _geom_hbond_angle_DHA
    O1W H1WA O1W 7_665 0.854(9) 2.061(12) 2.9014(16) 168(2)
    N1 H1A O2 . 0.832(10) 2.27(2) 2.702(2) 113(2)
    N1 H1A O1W . 0.832(10) 2.401(19) 3.088(2) 140(2)
    O1W H1WB N2 . 0.851(9) 1.988(11) 2.830(2) 170(2)
data_global
_journal_date_recd_electronic     2010-06-29
_journal_date_accepted     2010-07-03
_journal_name_full     'Acta Crystallographica, Section E'
_journal_year     2010
_journal_volume     66
_journal_issue      8
_journal_page_first     o1977
_journal_page_last     o1977
_journal_paper_category     QO
_journal_coeditor_code     LH5076
_publ_contact_author_name     'Yuan Wang'
_publ_contact_author_address
;
Department of Physics and Chemistry
Henan Polytechnic University
Jiaozuo 454000
People's Republic of China
;
_publ_contact_author_email     'wangyuan08@hpu.edu.cn'
_publ_contact_author_fax     ?
_publ_contact_author_phone     '86-391-3987818'
_publ_section_title
;
<i>N</i>-(4-Chlorophenyl)-2-(8-quinolyloxy)acetamide monohydrate
;
loop_
    _publ_author_name
    _publ_author_footnote
    _publ_author_address
    'Wang, Yuan' .
;
Department of Physics and Chemistry
Henan Polytechnic University
Jiaozuo 454000
People's Republic of China
;
    'Li, Yan-Wei' .
;
Department of Physics and Chemistry
Henan Polytechnic University
Jiaozuo 454000
People's Republic of China
;
    'Li, Xiao-Xia' .
;
Institute of Functional Materials,
Jiangxi University of Finance & Economics, Nanchang 330013,
People's Republic of China
;
