# Supplementary material for: N-(4-Chloro­phen­yl)-2-(8-quinol­yloxy)acetamide monohydrate
Source: Acta Crystallogr Sect E Struct Rep Online. 2010 Jul 10;66(Pt 8):o1977. doi: 10.1107/S1600536810026206 (PMC3007349; doi:10.1107/S1600536810026206)
Supplement: Supplementary file 2 [file e-66-o1977-Isup2.hkl]

# 
# h,k,l, Fc-squared, Fo-squared, sigma(Fo-squared) and status flag 
# 
data_I
_shelx_title ' z in Pbca' 
_shelx_refln_list_code          4 
_shelx_F_calc_maximum      297.38 
_exptl_crystal_F_000      1376.00 
_reflns_d_resolution_high  0.7542 
 
loop_ 
 _symmetry_equiv_pos_as_xyz 
 'x, y, z' 
 '-x+1/2, -y, z+1/2' 
 'x+1/2, -y+1/2, -z' 
 '-x, y+1/2, -z+1/2' 
 '-x, -y, -z' 
 'x-1/2, y, -z-1/2' 
 '-x-1/2, y-1/2, z' 
 'x, -y-1/2, z-1/2' 
 
_cell_length_a    19.4984 
_cell_length_b     5.2601 
_cell_length_c    29.8513 
_cell_angle_alpha  90.000 
_cell_angle_beta   90.000 
_cell_angle_gamma  90.000 
 
_shelx_F_squared_multiplier     1.000 
 
loop_ 
 _refln_index_h 
 _refln_index_k 
 _refln_index_l 
 _refln_F_squared_calc 
 _refln_F_squared_meas 
 _refln_F_squared_sigma 
 _refln_observed_status 
   2   0   0     1915.97     1874.50     31.50 o 
   4   0   0    88432.69    83377.05   1276.81 o 
   6   0   0     1569.04     1503.45     29.31 o 
   8   0   0    10504.58    10632.14    208.22 o 
  10   0   0     4818.17     4729.27    101.78 o 
  12   0   0     3423.69     3267.76     83.96 o 
  14   0   0     1789.66     1789.77     83.54 o 
  16   0   0       29.52       64.13     23.63 o 
  18   0   0      330.18      340.06     43.88 o 
  20   0   0      301.67      370.44     48.94 o 
  22   0   0        0.78       11.81     29.53 o 
   2   1   0    42737.13    40648.24    455.22 o 
   4   1   0     1059.94     1019.92     22.16 o 
   6   1   0     4299.66     4260.08     70.60 o 
   8   1   0       25.88       46.39      6.90 o 
  10   1   0      195.31      199.14      8.11 o 
  12   1   0     2774.28     2705.53     55.22 o 
  14   1   0      884.76      855.59     38.32 o 
  16   1   0      374.99      410.11     30.61 o 
  18   1   0       16.34       16.03     26.16 o 
  20   1   0       33.59       17.72     28.69 o 
  22   1   0       22.32       12.66     32.07 o 
  24   1   0        0.33      -30.38     30.38 o 
   0   2   0      467.89      448.00     20.65 o 
   2   2   0      486.47      464.81     17.66 o 
   4   2   0     1123.38     1098.87     23.32 o 
   6   2   0       13.25       19.18      6.04 o 
   8   2   0     1404.10     1316.89     28.35 o 
  10   2   0      834.27      725.72     20.51 o 
  12   2   0        0.02        7.73     10.20 o 
  14   2   0       41.52       11.81     25.31 o 
  16   2   0      379.64      475.08     57.38 o 
  18   2   0       28.46       25.31     32.07 o 
  20   2   0       19.01       12.66     32.07 o 
  22   2   0       27.25       51.47     38.82 o 
  24   2   0       22.02       48.10     41.35 o 
   2   3   0     3782.09     3731.65     85.50 o 
   4   3   0     1621.43     1568.08     33.95 o 
   6   3   0      379.40      353.85     22.10 o 
   8   3   0      101.90      115.25     19.41 o 
  10   3   0      148.23      148.87     17.47 o 
  12   3   0     3532.77     3318.99    162.44 o 
  14   3   0       59.74       76.89     26.58 o 
  16   3   0      529.35      432.89     59.07 o 
  18   3   0      106.08      116.45     44.72 o 
  20   3   0       11.86        0.84     34.60 o 
  22   3   0       26.67      -14.35     33.75 o 
   0   4   0       12.18        6.54     14.39 o 
   2   4   0       41.51       35.55     12.87 o 
   4   4   0      582.82      552.80     30.36 o 
   6   4   0      233.16      254.41     23.32 o 
   8   4   0      989.37      985.63     39.50 o 
  10   4   0      457.58      417.70     29.30 o 
  12   4   0        3.98       24.08     18.79 o 
  14   4   0      272.65      332.94     40.93 o 
  16   4   0        9.46       30.36     35.86 o 
  18   4   0       32.72       46.41     42.19 o 
   2   5   0      548.44      514.51     45.50 o 
   4   5   0       14.13       11.89     22.78 o 
   6   5   0        0.30       -3.64     23.01 o 
   8   5   0        0.53       16.27     15.78 o 
  10   5   0      508.42      541.91     36.06 o 
  12   5   0       33.60       18.83     24.27 o 
  14   5   0        0.07        1.97     23.18 o 
  16   5   0        4.76       21.29     32.91 o 
   0   6   0       37.37       34.60     34.60 o 
   2   6   0       20.59       18.56     26.16 o 
   4   6   0        4.39       15.61     27.42 o 
   6   6   0       16.25       14.90     23.84 o 
   8   6   0       10.16       36.02     25.54 o 
  10   6   0        0.01      -15.19     37.13 o 
  12   6   0       14.60       31.22     43.04 o 
   1   1   1       71.27       60.19      3.45 o 
   2   1   1      409.91      370.42      7.22 o 
   3   1   1     1444.84     1398.83     17.74 o 
   4   1   1    59964.61    58360.58    549.64 o 
   5   1   1    33481.16    32384.99    333.10 o 
   6   1   1     1972.69     1966.57     26.45 o 
   7   1   1        0.66       -1.18      3.44 o 
   8   1   1     1575.46     1506.08     21.09 o 
   9   1   1     4864.87     4889.72     47.92 o 
  10   1   1      105.45      121.27      6.19 o 
  11   1   1     2209.68     2179.00     25.00 o 
  12   1   1      118.53      121.91      6.54 o 
  13   1   1       47.14       56.73      7.31 o 
  14   1   1       95.26       94.17     12.08 o 
  15   1   1        3.19        0.21      8.18 o 
  16   1   1      248.48      299.48     19.17 o 
  17   1   1      134.76      147.94     15.95 o 
  18   1   1      128.64      121.32     25.31 o 
  19   1   1      208.02      185.89     29.16 o 
  20   1   1        0.02      -16.64     18.14 o 
  21   1   1       20.62       51.60     30.80 o 
  22   1   1        0.04       24.18     23.78 o 
  23   1   1        7.49        4.96     23.29 o 
  24   1   1        2.48       19.63     25.83 o 
  25   1   1        9.98       15.63     27.37 o 
   0   2   1      300.51      314.95     17.78 o 
   1   2   1     6296.55     5828.22     59.33 o 
   2   2   1     1658.87     1648.90     21.98 o 
   3   2   1      789.22      782.61     13.46 o 
   4   2   1     1621.57     1729.86     26.88 o 
   5   2   1     3668.24     3435.20     35.58 o 
   6   2   1     1073.95     1062.10     16.64 o 
   7   2   1     9355.62     9471.48     98.59 o 
   8   2   1     4938.81     4681.26     53.87 o 
   9   2   1       22.21       11.07      4.68 o 
  10   2   1      657.13      616.05     14.11 o 
  11   2   1      776.69      745.13     17.99 o 
  12   2   1      395.62      402.65     15.10 o 
  13   2   1      704.40      766.32     33.53 o 
  14   2   1        2.05        2.96     11.79 o 
  15   2   1       15.08       24.05     19.69 o 
  16   2   1        0.19       17.79     19.33 o 
  17   2   1      217.28      230.14     32.75 o 
  18   2   1       58.89       56.51     21.46 o 
  19   2   1       75.25       51.30     22.30 o 
  20   2   1        1.42       -3.19     21.18 o 
  21   2   1       22.98       15.22     44.72 o 
  22   2   1        3.12       19.65     27.42 o 
  23   2   1        0.61       33.26     49.79 o 
  24   2   1        0.00      -26.55     26.55 o 
   1   3   1      194.95      189.10     11.77 o 
   2   3   1     1417.19     1492.21     23.53 o 
   3   3   1     1716.54     1605.48     26.23 o 
   4   3   1        1.55        7.51      4.72 o 
   5   3   1      152.04      179.39      9.95 o 
   6   3   1      164.11      189.67     12.20 o 
   7   3   1       20.84       28.29      7.75 o 
   8   3   1      881.31      871.60     22.62 o 
   9   3   1      287.64      271.29     14.93 o 
  10   3   1      372.67      385.53     17.03 o 
  11   3   1      848.53      880.97     23.73 o 
  12   3   1        1.60       -5.35     10.35 o 
  13   3   1      505.79      453.66     26.69 o 
  14   3   1        0.25       -3.55     11.57 o 
  15   3   1      167.19      139.07     18.29 o 
  16   3   1        1.34        4.18     15.61 o 
  17   3   1        2.37       -9.38     19.98 o 
  18   3   1        2.09      -20.05     20.05 o 
  19   3   1       27.53       12.36     24.38 o 
  20   3   1        1.03      -13.41     23.84 o 
  21   3   1        6.32       32.73     40.50 o 
  22   3   1        2.73       -6.55     24.71 o 
   0   4   1     1588.63     1575.81     78.67 o 
   1   4   1      142.80      153.35     11.33 o 
   2   4   1        1.73        3.83      7.42 o 
   3   4   1      333.36      341.95     17.44 o 
   4   4   1      478.79      468.27     22.20 o 
   5   4   1        0.97        2.65      8.18 o 
   6   4   1     1036.59     1110.44     28.57 o 
   7   4   1      582.66      633.37     23.39 o 
   8   4   1      125.17      128.78     13.60 o 
   9   4   1      509.25      478.70     21.79 o 
  10   4   1      323.77      294.43     17.99 o 
  11   4   1       21.26       11.40      9.95 o 
  12   4   1       43.44       35.92     14.51 o 
  13   4   1       11.30        6.25     13.60 o 
  14   4   1       10.79       14.16     14.43 o 
  15   4   1        3.19       24.37     16.33 o 
  16   4   1       76.17       80.87     18.99 o 
  17   4   1        7.32      -12.71     25.23 o 
  18   4   1        9.39      -23.84     23.84 o 
  19   4   1        2.10       17.18     28.30 o 
   1   5   1        7.47        1.45     13.03 o 
   2   5   1      357.67      358.00     29.11 o 
   3   5   1       15.11       21.98     13.95 o 
   4   5   1      282.48      288.24     32.28 o 
   5   5   1      524.57      547.88     28.02 o 
   6   5   1       56.19       51.10     12.37 o 
   7   5   1       20.34       16.88     11.14 o 
   8   5   1       33.82       12.78     11.32 o 
   9   5   1       24.06       16.96     11.65 o 
  10   5   1       48.12       57.28     14.48 o 
  11   5   1        0.60      -15.27     15.27 o 
  12   5   1        0.01       20.41     16.54 o 
  13   5   1       12.63       -0.37     17.51 o 
  14   5   1        4.38       -5.58     17.22 o 
  15   5   1        1.09       -9.57     16.77 o 
  16   5   1        5.06        0.60     18.50 o 
  17   5   1        2.93        2.76     22.19 o 
   0   6   1        2.07        2.03     47.25 o 
   1   6   1        0.32        5.35     20.18 o 
   2   6   1       13.53       18.76     17.35 o 
   3   6   1        2.57        2.86     15.76 o 
   4   6   1       30.99       35.99     17.46 o 
   5   6   1        0.66       17.17     15.91 o 
   6   6   1       34.36       13.04     16.51 o 
   7   6   1        3.40       -2.15     15.54 o 
   8   6   1       28.54       21.83     17.28 o 
   9   6   1        1.95       37.76     22.96 o 
  10   6   1        6.27        0.21     25.33 o 
  11   6   1        7.69        2.59     27.10 o 
  12   6   1        0.98       13.81     24.23 o 
  13   6   1        1.39       12.32     22.14 o 
   0   0   2     3321.91     3105.31     60.45 o 
   1   0   2      231.41      206.91      5.67 o 
   2   0   2     2948.21     2916.40     41.32 o 
   3   0   2     9588.71     9080.55    122.27 o 
   4   0   2     1594.20     1491.58     32.03 o 
   5   0   2    27353.56    26483.12    315.59 o 
   6   0   2    52048.16    50292.24    594.94 o 
   7   0   2      107.72      124.36      6.47 o 
   8   0   2        7.50        3.22      3.76 o 
   9   0   2       90.33      113.37      8.38 o 
  10   0   2       56.48       51.46      8.44 o 
  11   0   2       55.03       51.15      5.36 o 
  12   0   2      146.35      143.90      8.79 o 
  13   0   2       16.01        8.91      9.44 o 
  14   0   2     2316.28     2318.42     69.81 o 
  15   0   2     1887.60     1929.39    192.82 o 
  16   0   2       38.78       84.22     18.47 o 
  17   0   2       19.76       32.14     27.42 o 
  18   0   2       17.69       21.53     16.08 o 
  19   0   2      106.20       71.67     35.86 o 
  20   0   2        2.58        0.46     16.34 o 
  21   0   2       56.64       69.62     21.48 o 
  22   0   2       88.75       43.04     32.91 o 
  23   0   2       20.80       26.16     30.38 o 
   1   1   2       17.61       24.90      2.71 o 
   2   1   2       89.03       73.38      4.76 o 
   3   1   2    55673.11    52627.24    535.44 o 
   4   1   2     2426.05     2475.61     28.64 o 
   5   1   2     9749.69     9737.00     97.22 o 
   6   1   2    14940.85    14937.51    146.31 o 
   7   1   2     6818.42     6618.11     65.38 o 
   8   1   2     2574.13     2553.31     31.39 o 
   9   1   2     2264.27     2165.75     24.26 o 
  10   1   2     2447.90     2375.26     26.43 o 
  11   1   2       25.10       32.90      3.95 o 
  12   1   2      252.01      257.02     11.64 o 
  13   1   2      495.26      485.69     20.54 o 
  14   1   2       26.52       34.11      9.32 o 
  15   1   2        6.95       13.33      8.68 o 
  16   1   2        1.81       -4.57      8.99 o 
  17   1   2      461.64      429.06     27.19 o 
  18   1   2        0.02       -9.72     11.61 o 
  19   1   2       19.92        0.89     16.93 o 
  20   1   2        2.93      -18.38     18.38 o 
  21   1   2        4.34        4.22     19.69 o 
  22   1   2        8.86       25.88     23.84 o 
  23   1   2        7.49        2.66     27.85 o 
  24   1   2        0.01       40.93     27.43 o 
  25   1   2        0.23       22.99     28.57 o 
   0   2   2     1769.77     1661.14     31.44 o 
   1   2   2      255.92      227.71      7.87 o 
   2   2   2     3194.32     3249.67     36.66 o 
   3   2   2        4.22       -0.03      4.51 o 
   4   2   2     1774.93     1803.54     23.94 o 
   5   2   2       59.41       61.84     10.44 o 
   6   2   2     1202.43     1222.65     22.10 o 
   7   2   2       18.63       26.58      6.27 o 
   8   2   2     1331.24     1332.84     20.98 o 
   9   2   2     3869.08     3606.39     43.95 o 
  10   2   2      161.12      192.56      9.84 o 
  11   2   2       39.20       36.16      6.83 o 
  12   2   2        3.36       -0.93      6.58 o 
  13   2   2      309.93      309.54     17.26 o 
  14   2   2        4.08       12.14     13.53 o 
  15   2   2      511.33      539.65     41.17 o 
  16   2   2       47.21       91.32     23.84 o 
  17   2   2      133.88       83.54     24.46 o 
  18   2   2       22.10        0.63     17.63 o 
  19   2   2        5.78        8.66     21.02 o 
  20   2   2        6.62      -19.66     19.66 o 
  21   2   2      140.01      154.07     40.08 o 
  22   2   2        0.55      -16.97     23.43 o 
  23   2   2       12.97      -11.79     25.35 o 
  24   2   2        0.63        9.44     26.43 o 
   1   3   2      161.31      146.94      8.33 o 
   2   3   2      239.80      271.75     10.33 o 
   3   3   2      723.80      708.58     15.16 o 
   4   3   2      201.02      195.10      8.82 o 
   5   3   2      197.03      192.26     12.51 o 
   6   3   2        7.86        8.47      5.73 o 
   7   3   2       77.10       89.56      9.68 o 
   8   3   2       27.99        8.75      6.95 o 
   9   3   2      999.49      958.84     23.93 o 
  10   3   2      428.89      417.43     17.86 o 
  11   3   2       25.15       18.78      8.53 o 
  12   3   2      341.68      330.61     19.29 o 
  13   3   2       33.49       33.69     13.69 o 
  14   3   2       87.29       83.87     22.02 o 
  15   3   2       27.37        6.00     12.81 o 
  16   3   2       41.69       25.98     17.83 o 
  17   3   2       30.17       20.08     20.65 o 
  18   3   2       58.01       64.95     25.83 o 
  19   3   2        0.06       15.67     21.72 o 
  20   3   2       10.49      -13.74     24.98 o 
  21   3   2        7.68      -23.63     23.63 o 
  22   3   2        0.00        2.12     25.91 o 
   0   4   2     1542.69     1718.46     49.33 o 
   1   4   2      441.91      489.84     17.60 o 
   2   4   2        1.21       -6.65      7.28 o 
   3   4   2      188.05      202.52     18.24 o 
   4   4   2        4.18        2.52      7.67 o 
   5   4   2       66.35       66.04     11.19 o 
   6   4   2       13.60        4.18      8.62 o 
   7   4   2      913.45      944.28     27.16 o 
   8   4   2      163.44      198.96     15.38 o 
   9   4   2       30.09       22.78     13.52 o 
  10   4   2        0.29       -5.90      8.82 o 
  11   4   2      160.98      128.58     15.26 o 
  12   4   2        7.55        0.96     10.64 o 
  13   4   2        0.41        0.87     13.74 o 
  14   4   2      166.87      123.04     20.03 o 
  15   4   2       18.40       -6.11     16.08 o 
  16   4   2       46.79       76.08     23.08 o 
  17   4   2        0.01       -1.64     19.87 o 
  18   4   2        1.00       18.08     27.00 o 
  19   4   2       11.71       48.99     30.96 o 
   1   5   2       25.14       58.70     15.70 o 
   2   5   2      408.31      361.03     27.35 o 
   3   5   2      170.50      145.90     25.19 o 
   4   5   2     1033.43     1126.34     41.98 o 
   5   5   2        8.46       22.45     12.47 o 
   6   5   2       33.09       55.78     12.76 o 
   7   5   2        1.75        4.05     10.58 o 
   8   5   2      108.05      143.28     19.33 o 
   9   5   2       37.74       41.10     12.57 o 
  10   5   2        0.56        6.38     13.12 o 
  11   5   2       47.80       63.38     16.45 o 
  12   5   2       12.89        9.26     16.66 o 
  13   5   2        8.87        2.73     16.20 o 
  14   5   2        2.75       -0.97     17.02 o 
  15   5   2        0.04        9.99     18.33 o 
  16   5   2       12.93        6.18     19.23 o 
  17   5   2        0.84       30.16     23.98 o 
   0   6   2       89.78       61.65     27.70 o 
   1   6   2        0.04       11.61     16.85 o 
   2   6   2        1.00        0.13     16.08 o 
   3   6   2        0.61      -12.76     17.05 o 
   4   6   2       16.08       13.05     16.45 o 
   5   6   2        2.72       11.70     16.24 o 
   6   6   2       11.77       -9.35     16.09 o 
   7   6   2        0.08       32.24     17.64 o 
   8   6   2       44.58       52.46     24.36 o 
   9   6   2        9.07       18.78     20.82 o 
  10   6   2       58.81       53.94     23.50 o 
  11   6   2       28.07       -5.26     51.90 o 
  12   6   2       10.85       27.71     25.30 o 
  13   6   2        9.37        6.61     24.52 o 
   1   1   3      224.73      194.31      5.44 o 
   2   1   3    27559.99    26328.34    271.09 o 
   3   1   3     7088.11     6735.93     74.52 o 
   4   1   3       39.92       40.13      3.60 o 
   5   1   3       71.96       69.16      4.24 o 
   6   1   3     2310.66     2450.52     27.92 o 
   7   1   3      533.90      538.46     10.30 o 
   8   1   3       20.73       17.61      3.58 o 
   9   1   3     1321.30     1391.59     16.55 o 
  10   1   3     6137.52     6174.99     58.93 o 
  11   1   3       61.28       87.88      6.92 o 
  12   1   3      121.70      130.90     11.87 o 
  13   1   3       39.17       51.74      6.85 o 
  14   1   3        5.08       -7.21      7.21 o 
  15   1   3       81.21       98.01     12.79 o 
  16   1   3      231.71      242.12     17.82 o 
  17   1   3       15.34       31.70     13.04 o 
  18   1   3        5.17       -8.70     11.87 o 
  19   1   3       98.30      118.05     27.10 o 
  20   1   3       31.85       28.21     21.02 o 
  21   1   3        0.97      -19.07     19.07 o 
  22   1   3        4.87       13.89     21.26 o 
  23   1   3        6.86       45.60     26.55 o 
  24   1   3        2.15      -13.13     32.91 o 
  25   1   3        4.67       17.28     27.74 o 
   0   2   3      897.62      869.53     21.31 o 
   1   2   3      718.83      669.98     12.69 o 
   2   2   3     4062.53     3804.60     41.66 o 
   3   2   3        6.22        1.63      3.94 o 
   4   2   3     3416.99     3513.65     42.31 o 
   5   2   3     1461.00     1336.33     23.38 o 
   6   2   3       54.30       52.77      6.48 o 
   7   2   3      677.18      697.56     22.24 o 
   8   2   3      661.49      584.07     16.99 o 
   9   2   3      281.71      298.61     16.25 o 
  10   2   3      500.22      492.04     17.93 o 
  11   2   3      955.13      883.62     19.24 o 
  12   2   3      129.33      147.52     11.28 o 
  13   2   3      176.37      172.20     14.31 o 
  14   2   3     1679.22     1665.59     65.27 o 
  15   2   3      559.01      579.92     59.07 o 
  16   2   3       38.09       29.16     19.83 o 
  17   2   3       34.49       -6.46     17.87 o 
  18   2   3      107.97      101.97     26.17 o 
  19   2   3      138.41      117.98     29.07 o 
  20   2   3       25.73       21.82     23.56 o 
  21   2   3        0.01       -6.99     20.78 o 
  22   2   3       10.30      -10.28     22.83 o 
  23   2   3        0.84       18.60     26.51 o 
  24   2   3        0.58        4.51     28.90 o 
   1   3   3      126.42      135.69      8.09 o 
   2   3   3     2121.09     2102.56     29.36 o 
   3   3   3        9.31        3.37      4.85 o 
   4   3   3      869.70      853.91     19.19 o 
   5   3   3      798.17      732.62     17.90 o 
   6   3   3        0.41       -5.16      5.16 o 
   7   3   3      278.10      315.25     12.97 o 
   8   3   3        0.02       -1.74      6.97 o 
   9   3   3      142.87      140.22     12.04 o 
  10   3   3      387.72      403.58     17.44 o 
  11   3   3       15.69        1.84      9.66 o 
  12   3   3      241.19      252.82     17.58 o 
  13   3   3      515.57      471.07     40.69 o 
  14   3   3       51.12       51.90     14.81 o 
  15   3   3       60.23        7.43     15.84 o 
  16   3   3      232.99      220.77     26.29 o 
  17   3   3      276.26      270.09     30.05 o 
  18   3   3        9.66        4.95     22.65 o 
  19   3   3       39.08       30.34     23.43 o 
  20   3   3        1.68       16.30     26.51 o 
  21   3   3        0.63      -22.69     22.69 o 
  22   3   3        0.23       19.07     28.02 o 
   0   4   3     1507.65     1518.41     46.16 o 
   1   4   3        0.51       -5.38      6.65 o 
   2   4   3       71.28       75.28     10.68 o 
   3   4   3      507.95      518.13     28.81 o 
   4   4   3       54.55       37.25     14.64 o 
   5   4   3     1093.37     1038.09     27.41 o 
   6   4   3       67.97       67.66     10.87 o 
   7   4   3      170.86      167.01     15.22 o 
   8   4   3      161.56      148.48     14.03 o 
   9   4   3      364.69      350.35     20.09 o 
  10   4   3       72.75       54.20     11.55 o 
  11   4   3        7.67       14.82     11.45 o 
  12   4   3        4.21       -5.37     11.08 o 
  13   4   3        4.96      -13.45     13.45 o 
  14   4   3       11.49       22.20     15.98 o 
  15   4   3        0.41       15.59     16.57 o 
  16   4   3       49.41       33.23     19.89 o 
  17   4   3        2.01        2.24     22.54 o 
  18   4   3       11.86       45.70     30.69 o 
  19   4   3        0.21      101.76     37.55 o 
   1   5   3       27.42       26.28     17.02 o 
   2   5   3       16.62       12.99     14.18 o 
   3   5   3      153.71      191.16     22.06 o 
   4   5   3        8.50        9.81     12.26 o 
   5   5   3       46.80       54.57     14.03 o 
   6   5   3        4.68       15.06     11.96 o 
   7   5   3      131.98      126.84     15.38 o 
   8   5   3      221.45      213.50     18.43 o 
   9   5   3       10.08       20.71     11.94 o 
  10   5   3        4.26        2.37     13.02 o 
  11   5   3       35.91       42.47     14.96 o 
  12   5   3        2.55       -2.61     15.89 o 
  13   5   3        6.98       20.27     18.33 o 
  14   5   3        0.22        4.98     17.17 o 
  15   5   3        0.18       -6.61     18.53 o 
  16   5   3        0.01       12.57     29.42 o 
  17   5   3        2.06       38.43     29.55 o 
   0   6   3      109.74       84.15     30.80 o 
   1   6   3       31.39       28.01     18.03 o 
   2   6   3       13.14        4.77     16.41 o 
   3   6   3        3.16       -6.95     16.27 o 
   4   6   3        0.08       -2.95     16.63 o 
   5   6   3        3.66        6.69     17.28 o 
   6   6   3       62.56       71.21     19.44 o 
   7   6   3       53.84       42.79     18.09 o 
   8   6   3       64.40       49.53     19.17 o 
   9   6   3        1.88       -5.27     20.45 o 
  10   6   3        0.39       -0.39     23.96 o 
  11   6   3        3.50        3.58     23.36 o 
  12   6   3        4.43        5.66     23.71 o 
   0   0   4    10101.04     8814.23    142.01 o 
   1   0   4       32.88       24.81      2.00 o 
   2   0   4      525.62      546.29      9.81 o 
   3   0   4    14452.53    14241.39    190.46 o 
   4   0   4     4821.46     5030.30     83.45 o 
   5   0   4      842.49      830.77     17.67 o 
   6   0   4     9061.42     9066.67    126.51 o 
   7   0   4      729.85      694.20     13.61 o 
   8   0   4      711.63      740.80     21.09 o 
   9   0   4     3884.78     3796.27     57.79 o 
  10   0   4      486.02      487.97     12.11 o 
  11   0   4     2630.32     2819.65     42.56 o 
  12   0   4      903.87      957.36     30.72 o 
  13   0   4        0.34       -0.06      7.15 o 
  14   0   4      308.45      322.37     19.32 o 
  15   0   4      312.42      310.79     42.19 o 
  16   0   4      203.65      224.98     25.66 o 
  17   0   4       43.26       38.33     18.56 o 
  18   0   4       16.06       24.15     19.41 o 
  19   0   4        0.02       -5.91     14.92 o 
  20   0   4       47.13       42.43     51.47 o 
  21   0   4        0.10      -15.97     16.08 o 
  22   0   4       91.00      108.85     37.13 o 
  23   0   4        0.84       19.41     29.53 o 
   1   1   4      140.04      163.17      6.71 o 
   2   1   4     4278.24     4283.55     49.23 o 
   3   1   4    18188.00    17044.73    165.22 o 
   4   1   4    13399.82    12997.45    120.58 o 
   5   1   4     1456.97     1400.39     17.97 o 
   6   1   4      407.11      399.59     11.48 o 
   7   1   4     1216.90     1243.56     17.04 o 
   8   1   4      432.37      433.09     12.04 o 
   9   1   4     2962.87     2992.72     33.72 o 
  10   1   4      246.37      267.37      7.29 o 
  11   1   4     2260.32     2193.86     30.49 o 
  12   1   4      809.15      780.79     19.33 o 
  13   1   4      101.28      101.67      9.25 o 
  14   1   4      123.61      135.22     10.67 o 
  15   1   4       65.87       71.78     11.83 o 
  16   1   4      254.86      266.33     45.67 o 
  17   1   4        9.03        7.16     12.61 o 
  18   1   4       10.03       -1.18     13.23 o 
  19   1   4       72.49       -0.69     35.86 o 
  20   1   4       55.81       66.35     24.12 o 
  21   1   4        1.17       -3.29     21.46 o 
  22   1   4        4.65       -7.00     21.63 o 
  23   1   4        2.42        4.57     23.84 o 
  24   1   4       18.68       -5.23     22.97 o 
  25   1   4        7.05       23.34     28.30 o 
   0   2   4     2397.29     2356.75     87.45 o 
   1   2   4     1554.99     1581.87     21.64 o 
   2   2   4     2117.50     2112.03     26.11 o 
   3   2   4      265.23      290.21     10.68 o 
   4   2   4      929.81     1036.06     20.03 o 
   5   2   4      779.21      700.41     16.35 o 
   6   2   4      831.28      827.62     19.97 o 
   7   2   4     1566.05     1427.78     25.04 o 
   8   2   4      677.51      672.85     16.65 o 
   9   2   4      344.99      328.99     12.38 o 
  10   2   4      155.82      182.95      9.96 o 
  11   2   4        0.29        6.46      6.95 o 
  12   2   4      159.20      165.62     11.60 o 
  13   2   4     1380.49     1361.77     26.65 o 
  14   2   4      656.04      673.90     42.09 o 
  15   2   4      339.98      396.25     75.10 o 
  16   2   4        6.18       18.51     32.07 o 
  17   2   4       26.22       19.71     18.19 o 
  18   2   4       76.51       30.80     22.08 o 
  19   2   4       86.05       78.61     35.02 o 
  20   2   4       47.91       14.06     22.91 o 
  21   2   4       12.44       10.95     24.27 o 
  22   2   4       10.83        4.41     25.31 o 
  23   2   4        0.00      -17.30     23.87 o 
  24   2   4       11.98       17.72     41.35 o 
   1   3   4     1752.06     1809.31     26.66 o 
   2   3   4      478.85      557.22     14.07 o 
   3   3   4      127.94       92.45      7.61 o 
   4   3   4       67.34       64.07      7.44 o 
   5   3   4       70.38       72.47      7.77 o 
   6   3   4      106.54      113.94      8.29 o 
   7   3   4       71.94       74.40      9.82 o 
   8   3   4      141.49      134.43     11.24 o 
   9   3   4       76.68       78.41      9.73 o 
  10   3   4      382.60      441.69     22.07 o 
  11   3   4      873.93      840.30     39.54 o 
  12   3   4     1432.62     1367.16     43.16 o 
  13   3   4      361.42      342.07     46.53 o 
  14   3   4       41.88       25.26     15.22 o 
  15   3   4       50.67       30.58     37.13 o 
  16   3   4       42.39       12.37     21.35 o 
  17   3   4        2.15       -7.51     19.47 o 
  18   3   4       25.08        3.64     22.83 o 
  19   3   4       42.23       -7.07     21.69 o 
  20   3   4       12.51       16.71     24.44 o 
  21   3   4        0.06       22.08     26.96 o 
  22   3   4        0.57      -16.95     32.49 o 
   0   4   4        0.04       -6.94     10.75 o 
   1   4   4       56.59       56.29      9.23 o 
   2   4   4      338.51      407.46     17.27 o 
   3   4   4        0.11        3.52      8.24 o 
   4   4   4      143.63      155.91     16.20 o 
   5   4   4       53.85       50.95     10.38 o 
   6   4   4      810.53      904.95     42.77 o 
   7   4   4      241.52      257.40     16.91 o 
   8   4   4        0.52       -8.60      8.60 o 
   9   4   4      157.38      204.00     15.78 o 
  10   4   4        7.72        0.74     12.41 o 
  11   4   4        5.95        0.25     10.80 o 
  12   4   4       18.24       17.68     16.21 o 
  13   4   4      105.80      124.10     19.49 o 
  14   4   4       41.54       44.18     18.27 o 
  15   4   4      125.24      113.65     26.06 o 
  16   4   4        6.32       30.76     20.52 o 
  17   4   4        0.14       24.32     20.55 o 
  18   4   4       10.71      -18.08     34.18 o 
  19   4   4       13.46        5.44     39.66 o 
   1   5   4      284.33      296.17     26.04 o 
   2   5   4      296.99      376.49     28.13 o 
   3   5   4        3.37       12.78     13.46 o 
   4   5   4      265.94      288.96     22.01 o 
   5   5   4       72.25       45.94     13.51 o 
   6   5   4       15.58       26.78     12.45 o 
   7   5   4       10.65        6.50     11.13 o 
   8   5   4       55.84       57.69     13.07 o 
   9   5   4        7.92       35.45     12.46 o 
  10   5   4       24.60       27.80     13.87 o 
  11   5   4       30.73       43.33     15.58 o 
  12   5   4       55.64       86.51     20.82 o 
  13   5   4        0.23       -1.29     16.66 o 
  14   5   4        2.15       -4.52     16.38 o 
  15   5   4       14.34       15.06     19.02 o 
  16   5   4        0.39       14.19     22.48 o 
  17   5   4       14.57       12.14     36.71 o 
   0   6   4       51.65       97.14     29.42 o 
   1   6   4       74.18       70.19     19.52 o 
   2   6   4        5.70        5.20     16.18 o 
   3   6   4       26.02       30.29     17.66 o 
   4   6   4       13.06       29.65     17.91 o 
   5   6   4       11.12       31.88     17.71 o 
   6   6   4        6.12        0.69     16.37 o 
   7   6   4       19.50       40.93     17.68 o 
   8   6   4       55.94       71.09     20.29 o 
   9   6   4       40.37       72.77     23.45 o 
  10   6   4       38.50       28.93     21.03 o 
  11   6   4       10.63       22.78     24.64 o 
  12   6   4       16.14       24.89     24.84 o 
   1   1   5     1006.28      887.27     13.58 o 
   2   1   5     2873.73     2653.16     30.95 o 
   3   1   5     2074.07     2122.88     26.21 o 
   4   1   5      362.07      410.92      8.56 o 
   5   1   5    10238.11    10154.99     96.26 o 
   6   1   5       13.69       11.21      3.23 o 
   7   1   5        2.79        1.56      3.23 o 
   8   1   5     1600.54     1821.04     22.66 o 
   9   1   5     1393.40     1348.36     18.31 o 
  10   1   5      202.77      241.18     11.16 o 
  11   1   5      713.67      755.70     15.53 o 
  12   1   5      385.33      403.50     11.70 o 
  13   1   5        0.23        2.06      5.93 o 
  14   1   5       16.53       23.56      7.38 o 
  15   1   5       55.13       51.43     11.03 o 
  16   1   5       82.62      122.27     25.68 o 
  17   1   5       38.07       48.98     14.85 o 
  18   1   5        0.19       30.24     14.40 o 
  19   1   5      121.09      109.79     31.05 o 
  20   1   5       61.07       63.35     29.11 o 
  21   1   5       17.12        6.59     21.46 o 
  22   1   5       10.32       23.69     24.12 o 
  23   1   5       17.64       37.19     25.91 o 
  24   1   5       45.31       67.49     31.22 o 
  25   1   5        0.17       42.61     29.24 o 
   0   2   5     8420.35     7792.72    125.27 o 
   1   2   5      215.51      205.12      8.23 o 
   2   2   5      241.31      194.33      7.16 o 
   3   2   5      458.83      476.01     12.21 o 
   4   2   5      610.32      587.84     14.69 o 
   5   2   5      434.38      453.90     13.35 o 
   6   2   5      137.53      191.32      9.77 o 
   7   2   5     1742.08     1707.69     28.50 o 
   8   2   5     5483.74     5107.23     64.52 o 
   9   2   5      569.39      566.46     15.65 o 
  10   2   5        1.56       11.52      5.91 o 
  11   2   5       29.43       29.22     11.76 o 
  12   2   5      878.88      893.96     23.28 o 
  13   2   5      233.54      271.08     12.81 o 
  14   2   5       82.72       89.02     13.35 o 
  15   2   5       77.05      133.14     52.32 o 
  16   2   5      110.51      111.21     40.08 o 
  17   2   5      193.68      176.79     29.22 o 
  18   2   5       70.98       50.23     22.58 o 
  19   2   5       22.34       -1.27     18.50 o 
  20   2   5       11.35       49.54     24.98 o 
  21   2   5        1.52      -21.98     21.98 o 
  22   2   5       27.07       10.22     26.23 o 
  23   2   5        2.04        1.31     25.14 o 
  24   2   5        1.26        8.44     35.44 o 
   1   3   5      286.62      320.71     11.25 o 
   2   3   5     1899.96     1906.40     45.31 o 
   3   3   5       37.15       32.83      5.52 o 
   4   3   5      174.68      175.94     10.54 o 
   5   3   5      522.70      579.65     19.26 o 
   6   3   5       33.74       38.09      6.37 o 
   7   3   5      663.17      659.31     16.88 o 
   8   3   5      359.31      337.04     17.14 o 
   9   3   5      371.42      372.52     18.04 o 
  10   3   5     1476.37     1457.32     44.38 o 
  11   3   5      477.44      394.40     22.53 o 
  12   3   5      123.45      114.83     17.92 o 
  13   3   5       36.71       18.36     15.10 o 
  14   3   5       22.39       20.78     15.57 o 
  15   3   5      163.18      138.82     28.64 o 
  16   3   5       72.98       32.91     21.48 o 
  17   3   5       64.33       50.87     23.84 o 
  18   3   5       42.75       52.32     26.85 o 
  19   3   5       20.31       19.78     21.77 o 
  20   3   5       73.92       33.33     25.06 o 
  21   3   5       22.37      -28.51     34.60 o 
  22   3   5       35.96       67.51     47.25 o 
   0   4   5        9.19       20.94     11.76 o 
   1   4   5       66.99       76.35     10.67 o 
   2   4   5        0.60       -6.12      7.09 o 
   3   4   5       37.78       33.53      9.20 o 
   4   4   5      188.83      162.10     13.78 o 
   5   4   5      780.10      813.58     28.74 o 
   6   4   5      269.25      295.57     17.65 o 
   7   4   5      246.17      280.37     17.28 o 
   8   4   5      304.58      305.09     18.04 o 
   9   4   5       11.50        2.79      9.47 o 
  10   4   5       84.80       65.05     13.08 o 
  11   4   5       36.73       21.63     11.99 o 
  12   4   5        5.59       -4.84     10.77 o 
  13   4   5        8.26       -0.27     12.04 o 
  14   4   5        2.20      -12.29     13.65 o 
  15   4   5       99.12      108.80     25.45 o 
  16   4   5      171.93      158.64     67.62 o 
  17   4   5        1.21       -9.51     21.54 o 
  18   4   5        2.77        1.79     20.57 o 
  19   4   5        5.77       -2.61     25.95 o 
   1   5   5      169.49      176.45     21.03 o 
   2   5   5        0.53        6.72     13.63 o 
   3   5   5      302.42      326.52     23.79 o 
   4   5   5       81.24      122.55     22.55 o 
   5   5   5       99.89       79.67     15.15 o 
   6   5   5        8.33        5.57     11.25 o 
   7   5   5       12.05       24.53     12.51 o 
   8   5   5        5.31       10.71     11.07 o 
   9   5   5        8.52       26.63     17.34 o 
  10   5   5       17.79       14.40     13.41 o 
  11   5   5       33.51       34.06     14.42 o 
  12   5   5        8.52        7.47     13.84 o 
  13   5   5        6.38       16.09     16.80 o 
  14   5   5        1.65       -0.07     17.13 o 
  15   5   5       14.53       14.70     18.89 o 
  16   5   5        2.88       10.41     23.37 o 
  17   5   5       15.47       36.51     30.96 o 
   0   6   5      576.54      538.13     56.54 o 
   1   6   5      245.58      346.57     31.06 o 
   2   6   5      109.84      119.94     22.68 o 
   3   6   5       55.49       31.13     18.67 o 
   4   6   5       91.79      109.37     21.93 o 
   5   6   5       16.78       19.64     16.76 o 
   6   6   5       78.73      115.79     22.11 o 
   7   6   5       15.38        2.91     17.30 o 
   8   6   5        4.41       16.72     21.44 o 
   9   6   5        0.98       28.77     28.22 o 
  10   6   5        0.16       -5.88     17.80 o 
  11   6   5        1.53       10.06     23.20 o 
  12   6   5        2.12       19.50     25.13 o 
   0   0   6    20554.43    18234.38    239.38 o 
   1   0   6      422.91      453.07      7.53 o 
   2   0   6      832.72      770.06     10.45 o 
   3   0   6       31.17       53.92      5.64 o 
   4   0   6      613.73      665.36     15.53 o 
   5   0   6     9299.60     8836.77    123.74 o 
   6   0   6      191.90      243.11     11.94 o 
   7   0   6     6226.30     6085.69     89.86 o 
   8   0   6        1.84       -1.97      4.35 o 
   9   0   6      162.61      153.84     11.86 o 
  10   0   6      504.46      517.06     20.24 o 
  11   0   6      917.69      872.01     27.83 o 
  12   0   6        0.37       -6.55      8.20 o 
  13   0   6     1199.87     1221.72     36.15 o 
  14   0   6       26.25       15.26      8.33 o 
  15   0   6      248.76      275.84     19.73 o 
  16   0   6       35.02       53.71     17.87 o 
  17   0   6      103.17      116.22     22.78 o 
  18   0   6       29.69       18.50     16.08 o 
  19   0   6      107.98      111.27     27.42 o 
  20   0   6        2.83       36.46     21.94 o 
  21   0   6        6.01       40.50     29.53 o 
  22   0   6       19.02       16.88     29.53 o 
  23   0   6       55.52       37.13     34.60 o 
  24   0   6       12.26        5.06     33.75 o 
   1   1   6      202.80      173.13      5.50 o 
   2   1   6     2389.36     2343.56     26.60 o 
   3   1   6     9682.68     9439.37     84.88 o 
   4   1   6      249.73      247.42     10.19 o 
   5   1   6      130.81      135.12      5.06 o 
   6   1   6     1809.02     1908.22     21.73 o 
   7   1   6      773.03      728.19     12.12 o 
   8   1   6      282.85      283.83     13.37 o 
   9   1   6        0.30        0.09      4.58 o 
  10   1   6     2500.59     2646.60     34.84 o 
  11   1   6      406.64      414.18     11.68 o 
  12   1   6       43.08       54.23      6.78 o 
  13   1   6       89.14       89.31      9.34 o 
  14   1   6       10.27        4.97      6.52 o 
  15   1   6       10.87      -11.53     11.53 o 
  16   1   6       36.61       45.95     14.03 o 
  17   1   6      343.03      398.09     39.14 o 
  18   1   6       76.19       65.16     16.77 o 
  19   1   6      133.45      168.96     52.55 o 
  20   1   6      140.51      160.31     30.43 o 
  21   1   6      195.91      155.23     31.64 o 
  22   1   6       42.29       49.24     25.23 o 
  23   1   6        0.02       -4.21     22.97 o 
  24   1   6       20.27       22.56     27.14 o 
  25   1   6        4.15      -10.97     37.13 o 
   0   2   6      374.78      338.41     15.22 o 
   1   2   6     3936.72     3930.05     49.43 o 
   2   2   6     1099.77     1195.78     17.83 o 
   3   2   6      180.78      221.29     12.29 o 
   4   2   6      138.66      165.85     11.76 o 
   5   2   6     1705.19     1771.51     28.88 o 
   6   2   6     2214.51     2387.14     35.84 o 
   7   2   6     1103.35     1178.87     22.53 o 
   8   2   6      984.27      921.80     20.00 o 
   9   2   6     3051.77     3076.90     43.72 o 
  10   2   6      565.02      546.65     20.15 o 
  11   2   6       81.27       85.30      9.63 o 
  12   2   6        8.64        6.30      6.59 o 
  13   2   6      463.68      461.41     22.60 o 
  14   2   6      183.12      180.91     27.65 o 
  15   2   6      148.86      128.76     24.53 o 
  16   2   6       51.85      106.06     24.38 o 
  17   2   6      266.81      268.29     37.13 o 
  18   2   6      183.94      142.55     29.24 o 
  19   2   6      153.54      151.14     40.50 o 
  20   2   6       39.99       24.47     23.87 o 
  21   2   6       15.58       -2.38     39.24 o 
  22   2   6       12.79       -2.49     23.90 o 
  23   2   6       20.49       -1.17     24.63 o 
  24   2   6       24.29       52.32     44.72 o 
   1   3   6      664.58      608.63     14.84 o 
   2   3   6      951.97      958.68     18.01 o 
   3   3   6       34.54       30.98      6.54 o 
   4   3   6      408.47      445.29     16.37 o 
   5   3   6      196.28      186.56     10.48 o 
   6   3   6       51.03       70.52     11.25 o 
   7   3   6      100.90      120.65     10.09 o 
   8   3   6       14.92       20.62      7.59 o 
   9   3   6      590.32      553.80     21.21 o 
  10   3   6       93.93       81.99     14.21 o 
  11   3   6       22.96       37.31     12.00 o 
  12   3   6       75.36       59.52     13.18 o 
  13   3   6      294.12      280.44     20.50 o 
  14   3   6       60.25       45.79     14.83 o 
  15   3   6        4.03       10.46     20.58 o 
  16   3   6        2.59       -8.83     23.21 o 
  17   3   6       42.06       60.41     25.57 o 
  18   3   6       71.64       89.21     28.30 o 
  19   3   6        0.04       -7.98     22.97 o 
  20   3   6        1.04        5.29     24.12 o 
  21   3   6        4.68      -13.08     25.66 o 
  22   3   6        5.89       31.22     43.88 o 
   0   4   6       42.92       50.51     14.29 o 
   1   4   6      462.10      517.62     26.59 o 
   2   4   6       49.85       51.45      8.90 o 
   3   4   6      170.94      170.88     12.22 o 
   4   4   6       11.47        0.01      8.02 o 
   5   4   6       18.50       18.00      9.11 o 
   6   4   6        0.43       -8.26      8.26 o 
   7   4   6      233.91      321.52     18.48 o 
   8   4   6      524.71      531.65     22.11 o 
   9   4   6      133.62      116.90     13.54 o 
  10   4   6       75.51       60.72     13.01 o 
  11   4   6       14.19       -3.62     10.75 o 
  12   4   6       81.87       54.67     13.73 o 
  13   4   6      102.31       78.63     14.46 o 
  14   4   6        7.34       13.32     15.06 o 
  15   4   6      116.65      181.27     26.90 o 
  16   4   6       15.00       10.53     18.92 o 
  17   4   6      117.47       50.55     23.78 o 
  18   4   6        7.66        3.00     20.22 o 
  19   4   6       15.98        7.78     26.75 o 
   1   5   6      177.41      218.38     23.03 o 
   2   5   6      109.60       97.17     17.37 o 
   3   5   6      674.49      850.95     33.72 o 
   4   5   6        3.08       11.97     12.13 o 
   5   5   6        0.16        3.20     11.84 o 
   6   5   6        0.07       17.96     12.18 o 
   7   5   6        8.98       24.30     13.01 o 
   8   5   6       23.14       13.40     11.54 o 
   9   5   6        0.12      -10.33     12.21 o 
  10   5   6       51.48       58.53     14.93 o 
  11   5   6       13.65       29.21     14.61 o 
  12   5   6        2.25       19.21     16.14 o 
  13   5   6       10.10        1.58     17.17 o 
  14   5   6        5.81        8.44     17.55 o 
  15   5   6       16.84       43.68     22.26 o 
  16   5   6        1.64       34.92     24.99 o 
  17   5   6        2.74       43.88     43.04 o 
   0   6   6       95.46       96.53     32.49 o 
   1   6   6        1.47       25.03     18.64 o 
   2   6   6       55.37       35.92     18.50 o 
   3   6   6        8.71       34.67     17.83 o 
   4   6   6        4.10       20.40     17.36 o 
   5   6   6       11.29       -4.74     16.55 o 
   6   6   6       35.77       51.75     18.39 o 
   7   6   6        5.02       28.88     17.47 o 
   8   6   6        0.16        8.31     20.11 o 
   9   6   6        0.32       28.31     21.77 o 
  10   6   6       11.45       57.26     20.30 o 
  11   6   6        1.89       28.35     22.65 o 
  12   6   6        1.60      -14.96     23.18 o 
   1   1   7      967.50      935.08     13.19 o 
   2   1   7     3575.30     3377.26     36.44 o 
   3   1   7      463.40      441.28      8.31 o 
   4   1   7      507.98      464.66      9.25 o 
   5   1   7        5.49        3.56      2.91 o 
   6   1   7      283.65      266.89      6.81 o 
   7   1   7     3683.53     3643.26     36.88 o 
   8   1   7     1205.98     1269.18     20.26 o 
   9   1   7     1955.15     2005.36     28.23 o 
  10   1   7       54.64       53.60      6.03 o 
  11   1   7      170.89      165.75     10.30 o 
  12   1   7      296.63      326.15     15.22 o 
  13   1   7      122.93      129.05     10.72 o 
  14   1   7        5.05        8.21      6.91 o 
  15   1   7        6.10       -9.19     10.13 o 
  16   1   7        0.26        0.69     11.12 o 
  17   1   7       36.77       41.16     14.74 o 
  18   1   7      248.66      240.71     32.57 o 
  19   1   7       84.96      106.33     18.97 o 
  20   1   7       24.02       10.68     24.47 o 
  21   1   7        0.01       -7.97     19.19 o 
  22   1   7      151.36      129.53     35.86 o 
  23   1   7       42.44       58.69     28.62 o 
  24   1   7        0.02       18.99     25.66 o 
  25   1   7        3.83       10.13     41.35 o 
   0   2   7     2780.17     2614.28     51.20 o 
   1   2   7      576.38      645.59     15.90 o 
   2   2   7     1670.51     1578.59     23.21 o 
   3   2   7     1221.31     1257.74     22.66 o 
   4   2   7      624.62      685.41     16.47 o 
   5   2   7       37.77       20.97      6.67 o 
   6   2   7     5323.33     5080.79     64.17 o 
   7   2   7      448.03      486.78     14.58 o 
   8   2   7     2773.64     2836.43     41.51 o 
   9   2   7      161.10      180.11     10.13 o 
  10   2   7      151.71      154.59     16.72 o 
  11   2   7       69.34       85.68     11.43 o 
  12   2   7       97.00       85.92     12.52 o 
  13   2   7       60.74       67.86     11.19 o 
  14   2   7      477.91      554.32     22.95 o 
  15   2   7       11.54        1.01     10.88 o 
  16   2   7       78.60      110.42     25.47 o 
  17   2   7        0.35        1.46     19.45 o 
  18   2   7       49.28       31.98     22.97 o 
  19   2   7        2.48       14.37     21.38 o 
  20   2   7       64.61       36.67     24.50 o 
  21   2   7        3.88       11.09     24.72 o 
  22   2   7        6.44      -12.58     23.29 o 
  23   2   7        7.73       50.25     29.31 o 
  24   2   7        1.92      -18.56     40.50 o 
   1   3   7      688.64      778.44     17.90 o 
   2   3   7      116.34       95.23      7.20 o 
   3   3   7      188.96      179.17     11.46 o 
   4   3   7      700.16      701.59     20.99 o 
   5   3   7     2665.11     2550.52     37.49 o 
   6   3   7      167.42      160.49     10.14 o 
   7   3   7       16.76        7.84      6.19 o 
   8   3   7      611.80      579.79     18.64 o 
   9   3   7       55.17       43.38      9.71 o 
  10   3   7       24.09       37.77     12.42 o 
  11   3   7      149.62      153.83     18.88 o 
  12   3   7       37.61       31.53     12.18 o 
  13   3   7        3.18       -1.96     10.12 o 
  14   3   7      215.84      210.59     26.94 o 
  15   3   7       60.96       58.01     23.18 o 
  16   3   7      215.36      212.33     70.46 o 
  17   3   7        3.84       27.00     21.48 o 
  18   3   7       31.90       36.75     25.35 o 
  19   3   7        8.36        3.39     25.04 o 
  20   3   7       42.88       46.61     27.74 o 
  21   3   7        8.61       20.67     27.45 o 
   0   4   7      210.20      200.21     22.73 o 
   1   4   7      105.63      113.73     16.98 o 
   2   4   7       11.12        2.82      8.34 o 
   3   4   7       71.78       69.46      9.63 o 
   4   4   7       65.62       75.98     11.10 o 
   5   4   7        1.64        5.39      8.36 o 
   6   4   7      125.14      110.51     19.05 o 
   7   4   7      272.10      270.16     17.28 o 
   8   4   7      171.21      157.90     14.37 o 
   9   4   7        0.01        4.48     10.67 o 
  10   4   7      152.98      147.18     16.01 o 
  11   4   7      141.08      158.79     17.22 o 
  12   4   7        0.61       -1.43     10.53 o 
  13   4   7        0.72       14.51     11.62 o 
  14   4   7       34.50       17.25     14.85 o 
  15   4   7       23.56       26.77     18.83 o 
  16   4   7       62.34       45.91     20.76 o 
  17   4   7       20.61       31.20     22.34 o 
  18   4   7        0.86      -13.97     20.28 o 
  19   4   7       12.47       -7.85     25.95 o 
   1   5   7       80.78       73.02     19.00 o 
   2   5   7      483.48      483.93     30.55 o 
   3   5   7       21.18       28.81     19.34 o 
   4   5   7      363.95      389.10     28.28 o 
   5   5   7        4.54       15.87     13.43 o 
   6   5   7       68.86       52.77     13.54 o 
   7   5   7       35.54       44.83     13.43 o 
   8   5   7       60.64       51.98     14.23 o 
   9   5   7       21.78       27.75     13.54 o 
  10   5   7       15.96       29.89     18.53 o 
  11   5   7        2.64       23.34     13.84 o 
  12   5   7        1.30        6.78     13.45 o 
  13   5   7        0.06       15.61     16.85 o 
  14   5   7        2.55       -6.26     16.80 o 
  15   5   7       17.98       17.12     23.76 o 
  16   5   7        2.48        6.39     29.12 o 
  17   5   7        5.15       -5.91     38.82 o 
   0   6   7       10.53        3.81     24.38 o 
   1   6   7      108.98      104.92     23.06 o 
   2   6   7       28.90       38.58     19.56 o 
   3   6   7        8.94       12.81     16.20 o 
   4   6   7       50.15       19.13     17.26 o 
   5   6   7        0.01      -16.08     16.08 o 
   6   6   7        0.97       14.53     17.02 o 
   7   6   7       31.67        3.59     19.45 o 
   8   6   7        0.38       12.45     19.76 o 
   9   6   7        6.21        9.36     17.04 o 
  10   6   7        0.51       10.97     19.13 o 
  11   6   7       15.72       35.07     19.93 o 
  12   6   7       17.03       33.40     24.98 o 
   0   0   8     1256.70     1187.75     23.89 o 
   1   0   8     6341.26     5795.87     60.89 o 
   2   0   8      295.60      294.25      6.43 o 
   3   0   8    21197.56    20394.33    220.52 o 
   4   0   8      437.79      402.94     14.47 o 
   5   0   8       47.00       46.63      4.31 o 
   6   0   8     2774.05     2664.58     39.26 o 
   7   0   8     5035.06     4918.96     87.85 o 
   8   0   8      245.85      235.97      8.67 o 
   9   0   8     3131.30     3343.63     66.39 o 
  10   0   8      149.69      155.99     13.10 o 
  11   0   8      499.34      523.43     22.23 o 
  12   0   8      366.06      311.47     19.47 o 
  13   0   8     1517.87     1673.12     47.98 o 
  14   0   8      176.78      198.38     24.25 o 
  15   0   8      103.26      108.19     17.54 o 
  16   0   8       13.68       20.90     24.47 o 
  17   0   8        3.15       -2.50     14.61 o 
  18   0   8       14.34       12.73     17.53 o 
  19   0   8      117.84       93.81     22.92 o 
  20   0   8        0.33       11.81     22.78 o 
  21   0   8       19.12       83.54     35.44 o 
  22   0   8      428.31      511.36     61.60 o 
  23   0   8       74.29       56.54     37.97 o 
  24   0   8       90.84      160.33     49.79 o 
   1   1   8        8.34        7.00      2.86 o 
   2   1   8     2165.12     2036.94     23.36 o 
   3   1   8      559.64      494.40      9.32 o 
   4   1   8      137.44      146.81      5.59 o 
   5   1   8     1250.46     1225.36     17.41 o 
   6   1   8      935.88      912.76     13.60 o 
   7   1   8       38.51       43.10      4.10 o 
   8   1   8       36.57       42.71      5.40 o 
   9   1   8      206.64      166.87     10.05 o 
  10   1   8      437.18      433.85     12.04 o 
  11   1   8       70.93       57.30      8.07 o 
  12   1   8       23.59       25.54      7.01 o 
  13   1   8        2.56        9.24      6.98 o 
  14   1   8       68.87       54.65     12.18 o 
  15   1   8        3.36        2.77      8.00 o 
  16   1   8       17.20       22.37     12.77 o 
  17   1   8       94.86      116.15     18.59 o 
  18   1   8        3.99        0.73     13.60 o 
  19   1   8       10.18       15.07     15.54 o 
  20   1   8      134.48      143.46     32.62 o 
  21   1   8        3.99       26.07     22.97 o 
  22   1   8        3.16       11.17     22.37 o 
  23   1   8        2.91       35.48     26.17 o 
  24   1   8       64.02       47.25     40.50 o 
   0   2   8      745.38      746.22     22.71 o 
   1   2   8     4641.63     4559.95     52.87 o 
   2   2   8      358.47      365.98     10.45 o 
   3   2   8     4013.27     4169.43     56.94 o 
   4   2   8      974.14     1030.03     20.97 o 
   5   2   8     3680.67     3859.09     51.71 o 
   6   2   8     1466.91     1478.20     26.44 o 
   7   2   8        3.55       -0.99      5.18 o 
   8   2   8      351.73      353.66     13.27 o 
   9   2   8       39.98       31.41      6.77 o 
  10   2   8       15.09       18.65      7.22 o 
  11   2   8        0.21        2.63      7.13 o 
  12   2   8        0.10       -1.95      6.48 o 
  13   2   8       37.51       35.21      8.71 o 
  14   2   8      155.79      136.52     12.06 o 
  15   2   8       70.89       45.36     11.32 o 
  16   2   8       80.25       85.58     22.92 o 
  17   2   8      105.00      121.03     67.51 o 
  18   2   8       50.48       26.25     21.09 o 
  19   2   8       19.76        4.43     22.08 o 
  20   2   8       29.78        6.33     30.80 o 
  21   2   8       13.12        8.10     25.35 o 
  22   2   8        6.56       -9.15     24.12 o 
  23   2   8        1.87       -9.60     25.47 o 
   1   3   8     1108.25     1197.79     21.09 o 
   2   3   8       37.29       31.72      6.47 o 
   3   3   8     1806.37     1791.94     32.49 o 
   4   3   8      920.79      902.82     20.02 o 
   5   3   8      843.75      844.23     37.67 o 
   6   3   8       13.24       17.44      6.33 o 
   7   3   8      232.67      239.48     13.31 o 
   8   3   8       40.30       27.38      8.00 o 
   9   3   8        0.39       10.83      8.49 o 
  10   3   8     1269.32     1184.85     37.39 o 
  11   3   8      262.81      241.21     19.25 o 
  12   3   8       22.85       14.66     11.33 o 
  13   3   8       44.86       40.65     12.74 o 
  14   3   8      930.91      887.39     37.03 o 
  15   3   8      276.54      217.45     32.42 o 
  16   3   8       31.69       50.27     22.65 o 
  17   3   8        1.81      -15.59     20.53 o 
  18   3   8       23.97       33.50     27.85 o 
  19   3   8        0.01       15.11     26.58 o 
  20   3   8        0.00      -18.44     25.31 o 
  21   3   8        2.62       56.09     30.69 o 
   0   4   8      581.97      620.20     36.59 o 
   1   4   8        0.66       -1.25      8.06 o 
   2   4   8       16.45       27.07      9.03 o 
   3   4   8       11.16        0.83      7.26 o 
   4   4   8        0.26        2.74      7.41 o 
   5   4   8        0.06       -5.42     10.26 o 
   6   4   8      250.49      221.33     15.89 o 
   7   4   8      560.19      556.09     22.39 o 
   8   4   8      295.12      282.59     17.79 o 
   9   4   8       24.26       49.92     12.48 o 
  10   4   8        2.66       -3.74     10.44 o 
  11   4   8      307.94      292.38     32.11 o 
  12   4   8      378.89      340.82     38.64 o 
  13   4   8       91.49       77.89     14.68 o 
  14   4   8       36.14       14.98     13.77 o 
  15   4   8        0.38       -1.43     17.98 o 
  16   4   8        0.61      -19.70     19.70 o 
  17   4   8        4.87        1.61     20.17 o 
  18   4   8       28.19       21.85     21.55 o 
  19   4   8        0.62       23.61     23.48 o 
   1   5   8       85.63       40.78     15.70 o 
   2   5   8       27.31       11.97     11.83 o 
   3   5   8        0.10       -9.70     11.26 o 
   4   5   8       89.78       82.18     18.36 o 
   5   5   8       84.86       95.78     15.28 o 
   6   5   8       87.06       65.11     20.75 o 
   7   5   8        8.65        7.46     13.51 o 
   8   5   8       48.75       48.81     16.62 o 
   9   5   8      113.54      102.36     16.71 o 
  10   5   8        0.44       21.54     14.10 o 
  11   5   8        4.46       -5.00     13.07 o 
  12   5   8       45.24       27.72     14.46 o 
  13   5   8        0.02       13.01     14.58 o 
  14   5   8       14.95       -1.94     18.51 o 
  15   5   8       22.06       25.62     23.71 o 
  16   5   8        8.16        1.22     23.13 o 
  17   5   8        1.16      -35.44     35.44 o 
   0   6   8        5.01       23.24     33.75 o 
   1   6   8        5.97       -4.57     17.05 o 
   2   6   8        5.79       39.25     24.12 o 
   3   6   8       20.97       39.31     17.75 o 
   4   6   8        4.65       -3.24     23.99 o 
   5   6   8       10.27       32.74     17.59 o 
   6   6   8       24.30       56.16     19.27 o 
   7   6   8        5.04       41.94     21.40 o 
   8   6   8        3.57       13.92     23.77 o 
   9   6   8        1.08       16.67     20.40 o 
  10   6   8        1.14      -11.91     17.17 o 
  11   6   8        2.66       31.15     20.33 o 
  12   6   8       16.97      -32.07     42.19 o 
   1   1   9     1296.45     1255.00     15.17 o 
   2   1   9     1727.85     1664.45     19.54 o 
   3   1   9    10695.97    10461.31     95.95 o 
   4   1   9     2777.69     2836.10     30.56 o 
   5   1   9     2305.09     2392.58     31.02 o 
   6   1   9       97.01      119.12      7.08 o 
   7   1   9        3.41        6.37      3.18 o 
   8   1   9     4217.67     4431.52     49.21 o 
   9   1   9      197.36      229.87      8.74 o 
  10   1   9      110.51       96.67     10.27 o 
  11   1   9      154.51      154.57      9.51 o 
  12   1   9        5.16        4.72      5.70 o 
  13   1   9       18.69       24.91      9.41 o 
  14   1   9      148.06      148.65     13.67 o 
  15   1   9       84.66       89.05     17.78 o 
  16   1   9       11.88        0.38     11.30 o 
  17   1   9      302.73      295.74     25.64 o 
  18   1   9       67.31       68.50     20.25 o 
  19   1   9      103.28      109.68     19.67 o 
  20   1   9        0.22       -8.40     13.75 o 
  21   1   9       10.30       33.82     24.16 o 
  22   1   9       26.03       16.47     24.27 o 
  23   1   9        0.05        8.30     25.35 o 
  24   1   9        9.36        7.59     35.44 o 
   0   2   9       34.26       26.69      6.80 o 
   1   2   9     5567.50     5302.47     60.40 o 
   2   2   9       19.37       16.76      4.72 o 
   3   2   9      865.04      887.00     17.83 o 
   4   2   9      826.36      891.24     20.92 o 
   5   2   9     2206.21     2126.75     33.67 o 
   6   2   9      638.17      682.41     17.32 o 
   7   2   9      479.92      500.56     15.11 o 
   8   2   9      312.85      320.59     18.43 o 
   9   2   9      229.38      245.94     13.72 o 
  10   2   9      279.69      311.37     15.19 o 
  11   2   9      337.33      328.55     15.77 o 
  12   2   9       31.56       33.26      8.74 o 
  13   2   9      320.36      351.89     26.33 o 
  14   2   9       85.43       77.97     12.03 o 
  15   2   9      282.61      281.29     18.76 o 
  16   2   9       89.94       68.99     14.58 o 
  17   2   9       23.02       25.56     21.94 o 
  18   2   9       41.33       45.82     22.97 o 
  19   2   9      171.55      260.45     36.38 o 
  20   2   9       13.41       43.80     24.16 o 
  21   2   9        3.56       16.47     25.10 o 
  22   2   9       81.24       92.70     31.22 o 
  23   2   9        0.69       14.83     25.83 o 
   1   3   9     2150.58     2311.75     41.96 o 
   2   3   9      237.10      257.23     13.26 o 
   3   3   9      172.99      168.92     10.67 o 
   4   3   9        1.79        4.19      6.00 o 
   5   3   9      383.55      422.74     15.03 o 
   6   3   9       71.90       71.46      8.42 o 
   7   3   9       52.51       60.27      9.04 o 
   8   3   9      224.14      211.46     13.05 o 
   9   3   9        8.60        1.21      9.75 o 
  10   3   9      127.13      105.50     13.96 o 
  11   3   9     1728.02     1654.31     42.55 o 
  12   3   9      191.41      148.77     16.27 o 
  13   3   9      364.56      366.20     26.50 o 
  14   3   9        0.27      -11.79     12.93 o 
  15   3   9      188.19      191.51     22.09 o 
  16   3   9        0.81      -17.18     17.18 o 
  17   3   9       53.68       47.48     25.31 o 
  18   3   9        2.86       12.54     21.77 o 
  19   3   9        1.39       26.60     24.98 o 
  20   3   9       77.39       53.90     27.51 o 
  21   3   9       17.61       48.71     29.49 o 
   0   4   9      220.81      211.56     22.22 o 
   1   4   9       78.30       74.36     10.79 o 
   2   4   9        0.99        5.41      8.30 o 
   3   4   9      125.51      122.92     11.61 o 
   4   4   9      120.27      116.87     11.48 o 
   5   4   9       18.08       12.07      8.75 o 
   6   4   9        4.52       -6.17      8.46 o 
   7   4   9      274.72      220.87     28.55 o 
   8   4   9       97.48       93.03     12.85 o 
   9   4   9       55.17       42.17     12.21 o 
  10   4   9       49.98       23.95     11.27 o 
  11   4   9       74.44       58.84     13.65 o 
  12   4   9      104.80      101.35     15.22 o 
  13   4   9      258.28      181.26     33.26 o 
  14   4   9       13.30       22.83     14.18 o 
  15   4   9      110.15       89.23     39.93 o 
  16   4   9       19.02       13.98     18.84 o 
  17   4   9        4.92      -19.34     19.34 o 
  18   4   9       16.45       34.36     22.55 o 
  19   4   9       74.88       37.93     24.27 o 
   1   5   9       44.37       52.74     14.95 o 
   2   5   9       10.52       12.48     12.27 o 
   3   5   9       46.75       23.51     12.72 o 
   4   5   9        0.60       10.73     12.64 o 
   5   5   9        7.32       23.37     12.93 o 
   6   5   9       12.04       16.37     13.33 o 
   7   5   9      185.25      189.55     19.82 o 
   8   5   9        8.01       -4.65     13.89 o 
   9   5   9        0.40        0.69     14.90 o 
  10   5   9        1.09       12.24     13.36 o 
  11   5   9        0.36        5.77     13.12 o 
  12   5   9        0.10        7.17     14.00 o 
  13   5   9       12.60       21.86     15.30 o 
  14   5   9        1.77        2.81     21.36 o 
  15   5   9        8.95       15.03     22.82 o 
  16   5   9        9.24        2.12     29.22 o 
   0   6   9        5.85       13.08     32.49 o 
   1   6   9      257.12      251.13     27.85 o 
   2   6   9        0.23       19.13     16.57 o 
   3   6   9      137.58      113.01     21.37 o 
   4   6   9        1.29       -0.14     16.10 o 
   5   6   9       49.44       78.86     19.99 o 
   6   6   9        0.32       -3.14     16.32 o 
   7   6   9       15.26       14.52     20.66 o 
   8   6   9        8.85       32.31     26.31 o 
   9   6   9        0.81       13.62     18.54 o 
  10   6   9        5.54       -0.33     18.37 o 
  11   6   9       15.44       23.34     19.47 o 
   0   0  10    12615.85    12243.69    188.61 o 
   1   0  10      166.81      154.82      5.88 o 
   2   0  10      102.78       96.92      4.67 o 
   3   0  10     3808.79     3744.85     42.97 o 
   4   0  10     2010.24     1748.34     24.71 o 
   5   0  10      111.39      117.22      5.43 o 
   6   0  10      348.21      340.07      8.96 o 
   7   0  10      267.18      304.92     15.50 o 
   8   0  10     4139.26     4151.99     65.66 o 
   9   0  10     4543.70     4593.83     72.22 o 
  10   0  10      209.74      240.75     17.17 o 
  11   0  10       55.93       58.60     12.04 o 
  12   0  10     1989.28     2051.65     55.42 o 
  13   0  10     1534.68     1604.19     44.67 o 
  14   0  10      309.07      330.80     21.79 o 
  15   0  10      354.99      446.34     35.61 o 
  16   0  10        9.46       -2.26     10.68 o 
  17   0  10        9.15        1.77     36.28 o 
  18   0  10       45.02       82.25     36.71 o 
  19   0  10       15.21        8.44     25.31 o 
  20   0  10       13.99       23.63     27.85 o 
  21   0  10        4.21       45.57     32.07 o 
  22   0  10      110.68       96.20     38.82 o 
  23   0  10      122.13      106.32     40.50 o 
  24   0  10       21.05       37.97     37.97 o 
  25   0  10       35.64        8.44     38.82 o 
   1   1  10        6.24        7.22      3.02 o 
   2   1  10       11.48       14.94      3.17 o 
   3   1  10     1706.78     1633.92     21.75 o 
   4   1  10      172.16      160.62      6.17 o 
   5   1  10       65.01       84.14      7.03 o 
   6   1  10     4064.03     4335.72     44.79 o 
   7   1  10      574.41      572.65     10.49 o 
   8   1  10        0.32       -3.96      4.04 o 
   9   1  10     2086.50     2261.43     30.01 o 
  10   1  10     1186.77     1268.07     20.51 o 
  11   1  10     1269.51     1308.04     25.26 o 
  12   1  10      709.60      735.67     18.75 o 
  13   1  10       49.76       29.32      8.22 o 
  14   1  10       31.81       23.01      9.61 o 
  15   1  10      147.06      137.44     14.62 o 
  16   1  10       68.66       52.09     21.14 o 
  17   1  10       41.90       29.97     14.47 o 
  18   1  10       24.08       32.78     15.98 o 
  19   1  10        6.77       -9.49     14.11 o 
  20   1  10       50.73       56.44     19.12 o 
  21   1  10       96.86       83.95     27.14 o 
  22   1  10        9.85      -19.34     22.37 o 
  23   1  10        1.13      -10.28     25.47 o 
  24   1  10        8.16       -7.59     36.28 o 
   0   2  10       51.14       38.35      9.88 o 
   1   2  10     1746.68     1662.95     25.51 o 
   2   2  10      649.84      647.45     19.06 o 
   3   2  10      198.36      186.50      9.07 o 
   4   2  10     2266.57     2477.24     33.59 o 
   5   2  10       67.98       59.94      7.18 o 
   6   2  10      182.83      205.31      8.15 o 
   7   2  10        2.30       11.26      5.22 o 
   8   2  10      227.32      250.05     10.29 o 
   9   2  10        0.83       -0.46      6.80 o 
  10   2  10      318.63      315.59     16.03 o 
  11   2  10      118.88      147.82     10.91 o 
  12   2  10      375.29      376.37     17.11 o 
  13   2  10       25.35       22.39      8.55 o 
  14   2  10        2.05        4.22      8.35 o 
  15   2  10      225.48      252.31     20.10 o 
  16   2  10       32.58       25.06     12.78 o 
  17   2  10      241.56      186.28     56.96 o 
  18   2  10       79.24       94.93     26.85 o 
  19   2  10        3.78       16.42     19.98 o 
  20   2  10       19.00       10.63     21.22 o 
  21   2  10       28.86       -1.50     23.72 o 
  22   2  10        9.48       31.57     27.10 o 
  23   2  10        5.81      -20.25     36.28 o 
   1   3  10     2110.73     2179.80     33.07 o 
   2   3  10       61.55       67.68      9.18 o 
   3   3  10       49.45       63.02      8.02 o 
   4   3  10      389.89      382.24     16.39 o 
   5   3  10      212.69      203.42     13.15 o 
   6   3  10       46.63       36.77      7.43 o 
   7   3  10        0.64        0.46      6.91 o 
   8   3  10       31.41       27.33      8.19 o 
   9   3  10      102.29      116.38     16.62 o 
  10   3  10      739.68      727.12     31.53 o 
  11   3  10       16.79        5.75     11.05 o 
  12   3  10        2.21       -1.64     10.62 o 
  13   3  10       28.03       38.44     13.70 o 
  14   3  10       12.16        1.40     13.14 o 
  15   3  10      137.36       96.38     17.80 o 
  16   3  10       11.35       67.78     69.62 o 
  17   3  10       23.66       30.82     23.63 o 
  18   3  10        2.99      -20.61     22.58 o 
  19   3  10        6.00       10.37     48.52 o 
  20   3  10        0.37      -16.54     24.03 o 
  21   3  10        3.19       26.37     36.28 o 
   0   4  10      103.24      116.67     17.98 o 
   1   4  10      103.06      124.13     12.70 o 
   2   4  10      272.95      297.64     17.29 o 
   3   4  10        1.82        0.53      8.05 o 
   4   4  10       37.13       42.97      9.39 o 
   5   4  10        0.24       -8.74      8.81 o 
   6   4  10      355.46      385.43     19.80 o 
   7   4  10       36.31       19.56     11.30 o 
   8   4  10       40.40       57.30     13.61 o 
   9   4  10        2.95       15.53     12.27 o 
  10   4  10        2.22      -11.13     11.13 o 
  11   4  10       91.34       88.89     18.63 o 
  12   4  10        0.02        5.44     13.00 o 
  13   4  10        1.49        9.86     15.04 o 
  14   4  10       16.51        0.22     16.76 o 
  15   4  10       36.89       16.68     23.06 o 
  16   4  10       38.06       27.61     25.31 o 
  17   4  10        0.85       -8.07     20.13 o 
  18   4  10        2.75        5.20     21.04 o 
  19   4  10        3.56      -13.67     24.38 o 
   1   5  10      118.78      146.36     20.80 o 
   2   5  10        2.31       16.96     12.45 o 
   3   5  10       14.25       14.77     12.43 o 
   4   5  10       40.15       48.72     14.28 o 
   5   5  10       32.67       25.94     13.07 o 
   6   5  10       12.86       35.97     13.56 o 
   7   5  10       26.54       60.23     16.65 o 
   8   5  10       20.88       34.83     18.03 o 
   9   5  10       23.69        1.77     14.72 o 
  10   5  10        5.95       27.44     14.22 o 
  11   5  10        1.72        8.50     13.84 o 
  12   5  10        2.42        1.93     14.16 o 
  13   5  10        2.67       24.20     14.86 o 
  14   5  10       26.01       35.16     24.09 o 
  15   5  10        1.65      -21.91     21.91 o 
  16   5  10        8.54        2.99     28.34 o 
   0   6  10        4.39       28.10     24.16 o 
   1   6  10        0.82       15.06     17.14 o 
   2   6  10        0.00        2.39     16.80 o 
   3   6  10        5.32        5.03     17.12 o 
   4   6  10        4.53       23.79     18.03 o 
   5   6  10       15.08       31.70     20.20 o 
   6   6  10        0.52       -0.49     18.89 o 
   7   6  10        3.13       16.32     21.24 o 
   8   6  10       26.79       49.43     20.02 o 
   9   6  10        0.16       -1.13     18.67 o 
  10   6  10        2.63        8.07     19.14 o 
  11   6  10        3.64       26.83     19.74 o 
   1   1  11     1169.01     1128.17     17.47 o 
   2   1  11     2140.29     2070.19     23.63 o 
   3   1  11        0.41        5.44      3.22 o 
   4   1  11     1391.51     1409.32     18.87 o 
   5   1  11     2538.67     2570.42     31.20 o 
   6   1  11       53.00       63.33      4.94 o 
   7   1  11       37.55       54.47      5.62 o 
   8   1  11     1245.32     1299.66     18.44 o 
   9   1  11      587.11      575.45     16.10 o 
  10   1  11        9.48       15.26      4.91 o 
  11   1  11     1165.17     1220.00     28.09 o 
  12   1  11       43.59       53.70      9.10 o 
  13   1  11      575.32      585.98     23.44 o 
  14   1  11      123.00      116.24     24.12 o 
  15   1  11      139.08      126.47     13.82 o 
  16   1  11       13.57       17.22     13.60 o 
  17   1  11      209.30      241.84     24.74 o 
  18   1  11       13.08       21.66     15.85 o 
  19   1  11      352.42      363.86     30.46 o 
  20   1  11        7.24        4.99     16.01 o 
  21   1  11        0.92       -9.04     17.09 o 
  22   1  11        1.83       -1.19     24.12 o 
  23   1  11        3.87      -31.22     31.22 o 
  24   1  11        0.20       23.63     41.35 o 
   0   2  11       19.34       14.49      7.19 o 
   1   2  11     1276.84     1156.79     20.64 o 
   2   2  11      141.06      165.34      8.64 o 
   3   2  11      225.65      199.92      9.65 o 
   4   2  11      149.40      159.39     12.41 o 
   5   2  11     1215.35     1183.90     20.68 o 
   6   2  11       11.35        7.29      5.16 o 
   7   2  11     2063.59     2118.38     31.41 o 
   8   2  11       72.27       72.43      8.16 o 
   9   2  11       16.04       17.25      7.53 o 
  10   2  11      104.97      119.38     11.19 o 
  11   2  11      121.31      128.25     11.95 o 
  12   2  11       29.16       12.87      8.50 o 
  13   2  11       77.35       52.65     12.20 o 
  14   2  11       10.05       10.35      8.74 o 
  15   2  11      231.99      226.42     20.10 o 
  16   2  11        2.08       -3.70      9.92 o 
  17   2  11      370.85      287.41     36.01 o 
  18   2  11      218.97      186.42     31.01 o 
  19   2  11       62.37       46.69     24.72 o 
  20   2  11       83.94       76.67     32.91 o 
  21   2  11       26.88       29.85     23.31 o 
  22   2  11        2.28       17.80     26.51 o 
  23   2  11        0.68       21.10     43.88 o 
   1   3  11       42.19       51.57      7.53 o 
   2   3  11      126.68      124.82     10.64 o 
   3   3  11      461.91      452.42     15.71 o 
   4   3  11       61.77       60.93     10.05 o 
   5   3  11     1010.27     1056.51     22.92 o 
   6   3  11       19.06       12.31      6.60 o 
   7   3  11        0.02       -6.66      6.66 o 
   8   3  11      214.35      221.03     15.57 o 
   9   3  11       70.50       72.75     11.50 o 
  10   3  11       36.02       34.41     15.88 o 
  11   3  11        8.87        2.32     10.64 o 
  12   3  11      135.89      113.10     15.34 o 
  13   3  11       52.97       66.82     16.50 o 
  14   3  11        0.63       26.02     14.25 o 
  15   3  11       67.43       37.88     17.08 o 
  16   3  11       32.49       25.74     24.03 o 
  17   3  11       15.30       29.79     39.66 o 
  18   3  11        1.53        0.23     22.05 o 
  19   3  11       12.69       11.71     25.23 o 
  20   3  11        2.35      -13.54     28.27 o 
  21   3  11       28.39       46.41     41.35 o 
   0   4  11       56.62       54.37     15.24 o 
   1   4  11       67.99       58.85     10.70 o 
   2   4  11       77.84       84.93     11.41 o 
   3   4  11        7.23       13.48      9.01 o 
   4   4  11       68.68       56.92      9.68 o 
   5   4  11       98.86       97.40     15.43 o 
   6   4  11       11.89        7.74      9.86 o 
   7   4  11       10.98        4.56     10.14 o 
   8   4  11        1.65       -6.92     10.90 o 
   9   4  11        5.74       -2.04     11.86 o 
  10   4  11        1.86       23.36     17.05 o 
  11   4  11        3.88       -2.21     12.51 o 
  12   4  11       76.11       62.61     14.90 o 
  13   4  11       82.60       78.31     19.49 o 
  14   4  11        0.00       -0.48     15.45 o 
  15   4  11        1.50       -1.33     15.95 o 
  16   4  11      176.95      109.72     31.92 o 
  17   4  11       58.59       49.22     28.57 o 
  18   4  11       38.03       27.26     27.78 o 
  19   4  11       33.35       71.73     45.57 o 
   1   5  11       27.30       34.39     13.22 o 
   2   5  11       56.44       40.19     20.87 o 
   3   5  11        0.66        7.62     12.28 o 
   4   5  11      102.02       87.95     15.59 o 
   5   5  11       19.00       27.69     13.01 o 
   6   5  11       16.33        6.55     12.41 o 
   7   5  11       38.21       43.92     16.18 o 
   8   5  11        0.95      -13.39     14.58 o 
   9   5  11        5.45      -14.23     14.23 o 
  10   5  11       40.88        9.95     14.51 o 
  11   5  11        0.07        1.86     14.34 o 
  12   5  11        1.97       -0.31     14.22 o 
  13   5  11        0.99       18.40     16.86 o 
  14   5  11       16.07       12.95     17.89 o 
  15   5  11       38.06       45.09     25.22 o 
  16   5  11        0.03       39.12     32.07 o 
   0   6  11       35.59       11.11     24.76 o 
   1   6  11        1.77       13.85     16.48 o 
   2   6  11        3.79        6.24     21.44 o 
   3   6  11        8.99       39.58     18.56 o 
   4   6  11        2.80      -15.05     15.85 o 
   5   6  11        0.59       16.20     17.58 o 
   6   6  11        2.94        6.82     20.74 o 
   7   6  11        2.61       -1.74     18.45 o 
   8   6  11        0.92       20.12     18.71 o 
   9   6  11        0.00       -0.16     18.51 o 
  10   6  11       25.67       19.46     20.16 o 
   0   0  12    32479.90    31808.23    477.19 o 
   1   0  12      193.42      215.83      7.32 o 
   2   0  12     6444.05     6220.87     80.01 o 
   3   0  12     4966.65     5030.88     60.80 o 
   4   0  12      837.91     1025.54     17.74 o 
   5   0  12     5157.73     5537.85     72.48 o 
   6   0  12     9146.48     8845.45    110.81 o 
   7   0  12      166.55      183.84     10.75 o 
   8   0  12     2810.38     2730.48     47.99 o 
   9   0  12     2054.54     2117.67     39.59 o 
  10   0  12      825.51      813.51     28.35 o 
  11   0  12     1017.36     1065.04     35.97 o 
  12   0  12      555.27      613.09     31.71 o 
  13   0  12      159.42      164.88     21.36 o 
  14   0  12      189.83      199.19     18.84 o 
  15   0  12      845.25      849.29     34.52 o 
  16   0  12      382.76      432.38     26.76 o 
  17   0  12        1.11      -11.81     15.51 o 
  18   0  12       63.78       55.45     19.93 o 
  19   0  12       42.44       36.28     29.53 o 
  20   0  12      114.87      140.92     40.50 o 
  21   0  12       35.11       28.69     31.22 o 
  22   0  12        2.69        3.38     31.22 o 
  23   0  12       71.29       54.01     37.13 o 
  24   0  12       39.23       58.22     40.50 o 
   1   1  12     1543.82     1566.73     19.71 o 
   2   1  12      215.95      208.10      6.93 o 
   3   1  12       51.97       51.62      4.44 o 
   4   1  12       10.61        0.80      3.07 o 
   5   1  12       71.65       73.48      4.99 o 
   6   1  12     2654.51     2744.96     34.21 o 
   7   1  12        0.26        2.02      3.80 o 
   8   1  12      329.30      330.47     10.53 o 
   9   1  12      876.51      902.03     19.62 o 
  10   1  12      620.56      619.23     17.81 o 
  11   1  12      496.18      470.02     14.59 o 
  12   1  12       47.13       57.91      8.26 o 
  13   1  12      345.46      315.34     25.53 o 
  14   1  12       55.77       46.42     15.84 o 
  15   1  12      595.32      601.64     29.48 o 
  16   1  12       68.34       67.93     36.10 o 
  17   1  12       20.08       16.06     22.47 o 
  18   1  12      122.58      105.74     31.09 o 
  19   1  12       28.06       43.17     17.86 o 
  20   1  12        0.91       -4.46     15.45 o 
  21   1  12       15.97       26.85     18.81 o 
  22   1  12       18.63       19.78     25.47 o 
  23   1  12        5.46       12.66     35.44 o 
   0   2  12     1016.70     1041.19     26.27 o 
   1   2  12       55.58       51.32      5.90 o 
   2   2  12      889.87      901.33     18.04 o 
   3   2  12       14.63       17.36      5.58 o 
   4   2  12       13.94       19.10      5.80 o 
   5   2  12      624.01      686.11     13.85 o 
   6   2  12      333.05      418.81     17.14 o 
   7   2  12      315.54      330.32     12.38 o 
   8   2  12       68.84       91.20     10.63 o 
   9   2  12      522.11      557.75     19.42 o 
  10   2  12        2.39        8.75      7.72 o 
  11   2  12        4.91        6.77      8.08 o 
  12   2  12       25.43       16.21      8.50 o 
  13   2  12        5.42       -8.03      8.03 o 
  14   2  12       15.83       18.78      9.07 o 
  15   2  12       77.14       60.37     10.99 o 
  16   2  12       24.80       20.20     11.36 o 
  17   2  12       23.42       23.57     20.05 o 
  18   2  12       29.09       -4.53     19.82 o 
  19   2  12       38.50       74.79     25.93 o 
  20   2  12        3.94       -2.55     22.09 o 
  21   2  12        2.66        4.65     34.60 o 
  22   2  12        7.92       21.32     27.37 o 
  23   2  12       13.73       55.69     45.57 o 
   1   3  12      419.97      419.66     23.40 o 
   2   3  12        0.35        3.30      6.46 o 
   3   3  12      101.97      109.43      9.88 o 
   4   3  12      644.49      648.03     23.43 o 
   5   3  12       38.47       42.68      8.09 o 
   6   3  12       69.76       53.45      8.44 o 
   7   3  12       28.27       29.32      8.60 o 
   8   3  12       85.54       91.38     12.15 o 
   9   3  12       52.44       41.12     10.53 o 
  10   3  12       40.92       28.57     10.47 o 
  11   3  12       26.90        7.22     11.23 o 
  12   3  12      341.62      305.29     24.97 o 
  13   3  12       91.78       62.63     16.08 o 
  14   3  12        3.58      -14.55     18.05 o 
  15   3  12        4.69       -9.04     13.05 o 
  16   3  12        2.83       -8.86     13.74 o 
  17   3  12        0.36       -3.08     21.98 o 
  18   3  12       35.85       75.10     29.24 o 
  19   3  12        2.57       -4.57     24.16 o 
  20   3  12       17.09       56.30     29.53 o 
  21   3  12        2.15        5.91     40.50 o 
   0   4  12        0.12       -0.45     12.82 o 
   1   4  12       54.36       19.58      9.54 o 
   2   4  12       31.70       22.15      9.50 o 
   3   4  12       26.18       13.06      9.22 o 
   4   4  12      206.67      210.14     19.56 o 
   5   4  12      169.90      187.74     14.68 o 
   6   4  12       11.95       28.24     10.99 o 
   7   4  12      116.82      145.30     15.72 o 
   8   4  12       11.79      -10.32     10.99 o 
   9   4  12        0.75        0.19     14.62 o 
  10   4  12       30.77       31.21     13.41 o 
  11   4  12       54.40       57.76     15.06 o 
  12   4  12        0.75        9.96     13.44 o 
  13   4  12       11.43       19.16     16.20 o 
  14   4  12       17.53       13.71     19.44 o 
  15   4  12        0.34       -5.45     15.96 o 
  16   4  12       29.33       24.15     30.38 o 
  17   4  12       49.54       26.53     29.16 o 
  18   4  12        3.67        3.93     28.47 o 
   1   5  12       56.15       48.73     13.82 o 
   2   5  12        1.68       15.16     12.27 o 
   3   5  12        4.74       -1.89     11.86 o 
   4   5  12      101.04      136.19     17.98 o 
   5   5  12      202.73      201.04     25.76 o 
   6   5  12        2.22        6.22     12.18 o 
   7   5  12      125.02      143.18     20.84 o 
   8   5  12       70.30       67.19     21.95 o 
   9   5  12       17.40        6.83     14.79 o 
  10   5  12       32.76       29.69     16.86 o 
  11   5  12        0.09        1.68     14.21 o 
  12   5  12        8.37       18.91     14.18 o 
  13   5  12        0.48        3.63     16.64 o 
  14   5  12        0.21       -2.63     17.32 o 
  15   5  12        1.15      -26.25     26.25 o 
  16   5  12        9.90       22.36     29.24 o 
   0   6  12        0.01       30.92     24.92 o 
   1   6  12        2.33       13.13     16.98 o 
   2   6  12        4.75      -11.22     16.67 o 
   3   6  12       10.77        2.00     16.94 o 
   4   6  12        7.62       -8.89     16.21 o 
   5   6  12        5.51       -0.81     17.06 o 
   6   6  12        8.49       42.59     31.73 o 
   7   6  12        9.54       -3.74     18.42 o 
   8   6  12       11.33       29.06     19.40 o 
   9   6  12        2.45       29.09     19.76 o 
  10   6  12       15.20       25.36     23.99 o 
   1   1  13     2481.28     2614.91     30.69 o 
   2   1  13     6656.52     6672.51     62.25 o 
   3   1  13      324.22      302.76      8.32 o 
   4   1  13      831.57      796.25     12.97 o 
   5   1  13      878.36      830.71     14.13 o 
   6   1  13       55.90       59.54      6.18 o 
   7   1  13     1455.01     1525.78     25.73 o 
   8   1  13     1016.92     1014.27     18.22 o 
   9   1  13      532.18      517.28     13.05 o 
  10   1  13       39.95       37.48      8.54 o 
  11   1  13      637.62      626.01     16.85 o 
  12   1  13       76.42       78.82     13.38 o 
  13   1  13        0.02       -0.61      7.26 o 
  14   1  13      188.73      203.32     17.05 o 
  15   1  13      326.38      317.30     26.19 o 
  16   1  13       17.19       10.74     11.11 o 
  17   1  13        0.77        5.76     14.01 o 
  18   1  13       39.57       18.44     15.36 o 
  19   1  13        2.36        6.21     14.85 o 
  20   1  13      146.25      143.27     30.39 o 
  21   1  13        3.27       31.49     19.32 o 
  22   1  13        8.42      -13.41     24.12 o 
  23   1  13        0.04      -29.53     29.53 o 
   0   2  13      623.68      573.83     19.86 o 
   1   2  13     2947.48     2795.05     36.17 o 
   2   2  13      146.73      152.06      9.00 o 
   3   2  13       18.66       14.77      5.79 o 
   4   2  13       42.00       24.01      6.34 o 
   5   2  13     1726.46     1667.11     26.22 o 
   6   2  13      306.57      298.29     12.66 o 
   7   2  13      917.97      899.48     18.63 o 
   8   2  13      171.28      169.14     12.72 o 
   9   2  13      419.60      422.83     19.23 o 
  10   2  13      669.58      698.93     22.59 o 
  11   2  13       42.96       64.63     10.49 o 
  12   2  13       86.75      100.98     12.09 o 
  13   2  13      850.54      858.55     29.77 o 
  14   2  13      292.67      279.26     22.11 o 
  15   2  13        0.47       -3.66      9.23 o 
  16   2  13       17.84       16.70     11.38 o 
  17   2  13        0.05       -0.11     20.26 o 
  18   2  13       44.46      -20.51     27.85 o 
  19   2  13        0.18       28.45     22.28 o 
  20   2  13        0.25       23.63     24.98 o 
  21   2  13       50.85       93.27     59.91 o 
  22   2  13       97.29      128.02     61.18 o 
  23   2  13        0.39      -39.66     39.66 o 
   1   3  13      103.92      114.44     14.06 o 
   2   3  13      274.10      329.68     16.67 o 
   3   3  13      240.45      283.71     13.77 o 
   4   3  13      411.05      450.73     20.66 o 
   5   3  13       49.48       48.40      8.35 o 
   6   3  13      298.42      317.38     15.92 o 
   7   3  13        0.05       -4.75      7.30 o 
   8   3  13       44.49       50.26     10.92 o 
   9   3  13      267.61      268.28     17.63 o 
  10   3  13       64.73       39.58     10.51 o 
  11   3  13      267.93      318.31     25.21 o 
  12   3  13       87.35       79.74     16.85 o 
  13   3  13       51.81       17.77     14.12 o 
  14   3  13      122.21       95.55     18.27 o 
  15   3  13       65.43       60.42     16.97 o 
  16   3  13       12.11      -10.68     15.84 o 
  17   3  13        0.77        8.45     21.69 o 
  18   3  13        0.03       15.71     24.16 o 
  19   3  13        3.98      -14.71     23.21 o 
  20   3  13       21.48       31.72     28.90 o 
   0   4  13       15.82       17.30     13.62 o 
   1   4  13       19.07        3.42      8.60 o 
   2   4  13        6.05       23.14      9.97 o 
   3   4  13       25.08       24.74     10.16 o 
   4   4  13      116.22      121.07     14.32 o 
   5   4  13       93.12      108.25     13.15 o 
   6   4  13        2.18       -1.47      9.08 o 
   7   4  13        1.38       18.53     12.47 o 
   8   4  13       34.75       52.58     14.23 o 
   9   4  13      108.40       99.24     16.30 o 
  10   4  13        2.12        7.53     12.16 o 
  11   4  13        6.84       11.78     18.76 o 
  12   4  13        6.42        3.72     15.77 o 
  13   4  13        6.75       -0.64     16.19 o 
  14   4  13        4.33       -4.52     15.86 o 
  15   4  13       19.47       31.31     18.11 o 
  16   4  13       15.02       40.00     35.44 o 
  17   4  13        0.02       -0.44     27.37 o 
  18   4  13        0.29      -21.91     25.95 o 
   1   5  13       38.74       38.74     13.35 o 
   2   5  13        0.74        0.51     11.73 o 
   3   5  13       24.58       32.37     13.61 o 
   4   5  13        3.87       32.42     14.14 o 
   5   5  13      145.38      146.31     27.63 o 
   6   5  13        5.57      -10.26     16.56 o 
   7   5  13        3.14       -9.67     13.69 o 
   8   5  13        3.46        3.27     14.98 o 
   9   5  13      104.09      102.72     26.80 o 
  10   5  13       42.20       46.04     17.17 o 
  11   5  13        2.82       -1.67     15.31 o 
  12   5  13        7.77       24.13     15.46 o 
  13   5  13        0.00       14.11     17.27 o 
  14   5  13        9.63       35.53     18.68 o 
  15   5  13        0.44        4.80     29.22 o 
   0   6  13        4.30       18.38     23.69 o 
   1   6  13        0.21        4.30     16.41 o 
   2   6  13        0.41       17.72     17.21 o 
   3   6  13        2.56      -15.52     15.52 o 
   4   6  13       20.08       46.69     19.03 o 
   5   6  13        0.24       33.46     21.25 o 
   6   6  13        1.04        6.10     19.17 o 
   7   6  13       14.47        9.31     18.90 o 
   8   6  13        0.00       18.67     19.54 o 
   9   6  13       20.15       10.04     26.06 o 
  10   6  13       15.16       -7.59     42.19 o 
   0   0  14    15833.94    15541.50    249.46 o 
   1   0  14     1668.94     1829.68     33.22 o 
   2   0  14       98.72      114.65      7.06 o 
   3   0  14    16640.64    17528.59    192.76 o 
   4   0  14    10830.91    11328.70    128.41 o 
   5   0  14     2462.32     2678.38     40.27 o 
   6   0  14      867.99      908.73     24.09 o 
   7   0  14      487.80      533.99     16.80 o 
   8   0  14       41.33       25.71      6.08 o 
   9   0  14      135.85      152.74      9.93 o 
  10   0  14        2.65       -0.34      8.06 o 
  11   0  14      368.49      408.12     24.53 o 
  12   0  14        6.50       -0.19      8.69 o 
  13   0  14       30.48       29.89     12.22 o 
  14   0  14     1587.58     1779.53    104.84 o 
  15   0  14      285.09      282.61     23.31 o 
  16   0  14        4.26        6.58     13.09 o 
  17   0  14      138.95      138.06     30.75 o 
  18   0  14       17.04        6.75     24.47 o 
  19   0  14        2.38       -8.44     26.16 o 
  20   0  14       80.43      110.54     38.82 o 
  21   0  14      251.18      259.90     51.47 o 
  22   0  14        0.05       39.66     32.07 o 
  23   0  14        5.76      -27.85     32.07 o 
  24   0  14       16.09       33.75     39.66 o 
   1   1  14      208.40      195.89      7.76 o 
   2   1  14     6873.57     7090.40     69.70 o 
   3   1  14     1801.21     1781.98     22.37 o 
   4   1  14      446.69      455.13      9.52 o 
   5   1  14      946.74      946.36     14.20 o 
   6   1  14      224.55      304.77     16.25 o 
   7   1  14       31.21       24.70      5.25 o 
   8   1  14      782.18      758.45     15.69 o 
   9   1  14      968.96      886.19     17.44 o 
  10   1  14      102.87      106.04      8.81 o 
  11   1  14       37.17       35.16      6.93 o 
  12   1  14      216.29      202.73     15.17 o 
  13   1  14       17.85        8.85      8.37 o 
  14   1  14       94.01      118.18     20.59 o 
  15   1  14       86.73       78.12     13.85 o 
  16   1  14      566.23      591.34     27.47 o 
  17   1  14      124.11      155.84     22.49 o 
  18   1  14       50.62       41.36     23.86 o 
  19   1  14       73.45       63.96     18.80 o 
  20   1  14       16.44        9.93     17.81 o 
  21   1  14        2.53      -12.85     17.70 o 
  22   1  14        8.45       45.57     36.28 o 
  23   1  14       23.81       18.56     39.66 o 
   0   2  14     3675.65     3890.22     66.05 o 
   1   2  14      186.63      188.44      9.46 o 
   2   2  14      828.44      792.20     21.32 o 
   3   2  14       25.82       16.80      8.11 o 
   4   2  14       75.43       77.16      8.06 o 
   5   2  14      264.02      296.44     11.31 o 
   6   2  14       40.54       47.24     10.63 o 
   7   2  14      510.96      515.98     24.47 o 
   8   2  14        3.93       -6.84      6.84 o 
   9   2  14      320.44      316.04     16.23 o 
  10   2  14       37.62       36.70      8.61 o 
  11   2  14       65.43       80.89     11.28 o 
  12   2  14       13.81       39.02      9.94 o 
  13   2  14        2.76       11.49      8.88 o 
  14   2  14        0.35        1.11      8.81 o 
  15   2  14       46.45       48.78     10.98 o 
  16   2  14       44.20       38.36     14.49 o 
  17   2  14       13.11      -12.72     13.72 o 
  18   2  14       12.67       32.05     21.46 o 
  19   2  14       11.58       31.46     24.98 o 
  20   2  14       77.06       88.94     30.62 o 
  21   2  14       17.14       33.17     26.55 o 
  22   2  14       41.89        7.59     41.35 o 
   1   3  14       25.22        9.53      8.63 o 
   2   3  14       36.35       31.09     10.36 o 
   3   3  14      244.10      188.91     13.24 o 
   4   3  14      325.62      304.85     14.51 o 
   5   3  14      336.67      380.11     17.29 o 
   6   3  14        7.74       -2.73      8.84 o 
   7   3  14       32.41       50.04     13.44 o 
   8   3  14      169.39      159.73     14.40 o 
   9   3  14      307.69      296.10     18.43 o 
  10   3  14       14.97       19.05      9.87 o 
  11   3  14        7.06       -2.80     11.45 o 
  12   3  14       89.57       88.26     17.23 o 
  13   3  14        1.64       20.11     17.27 o 
  14   3  14        4.78       13.22     15.98 o 
  15   3  14        2.85       15.44     18.04 o 
  16   3  14       81.11       52.28     17.19 o 
  17   3  14        2.60       17.43     24.63 o 
  18   3  14        8.26       21.87     25.57 o 
  19   3  14        0.30      -10.52     44.72 o 
  20   3  14       55.74       23.61     71.30 o 
   0   4  14     1274.24     1328.37     46.52 o 
   1   4  14      229.18      252.98     18.49 o 
   2   4  14      369.31      378.53     20.31 o 
   3   4  14       81.41       59.59     12.43 o 
   4   4  14      514.17      551.24     25.22 o 
   5   4  14       21.86       14.68      9.56 o 
   6   4  14       19.04       26.72      9.52 o 
   7   4  14      353.90      313.85     23.43 o 
   8   4  14        0.06       12.27     13.28 o 
   9   4  14       75.06       72.79     15.26 o 
  10   4  14       44.25       33.29     13.56 o 
  11   4  14      203.57      158.53     19.29 o 
  12   4  14        0.23       -4.01     15.66 o 
  13   4  14        5.06      -14.33     14.33 o 
  14   4  14      103.53       98.95     20.99 o 
  15   4  14        2.70       -8.62     16.20 o 
  16   4  14        0.81        5.92     25.35 o 
  17   4  14        2.57        5.91     27.45 o 
  18   4  14       75.71      -28.69     38.82 o 
   1   5  14       31.72       16.70     12.45 o 
   2   5  14      156.65      174.26     23.84 o 
   3   5  14        7.93       -8.20     12.29 o 
   4   5  14        0.35      -11.23     12.30 o 
   5   5  14        0.11       -3.04     12.81 o 
   6   5  14        0.83       12.06     14.61 o 
   7   5  14        3.64       30.74     15.91 o 
   8   5  14      288.71      328.51     54.32 o 
   9   5  14       41.82       92.14     19.24 o 
  10   5  14       89.94      122.53     21.32 o 
  11   5  14        2.79       30.94     17.10 o 
  12   5  14       71.49       77.97     19.90 o 
  13   5  14        2.13        9.06     17.38 o 
  14   5  14       18.77       28.25     18.30 o 
  15   5  14       14.11      -16.84     28.38 o 
   0   6  14        1.61       23.77     24.72 o 
   1   6  14        3.32       41.25     18.12 o 
   2   6  14        2.39       13.39     17.16 o 
   3   6  14        1.28        8.93     17.60 o 
   4   6  14        0.79       33.94     19.02 o 
   5   6  14        3.84        7.18     19.78 o 
   6   6  14        3.87       17.06     20.76 o 
   7   6  14        6.87       -5.97     18.40 o 
   8   6  14        2.18       14.33     18.93 o 
   9   6  14        2.06       19.20     19.89 o 
   1   1  15      692.72      791.12     14.64 o 
   2   1  15      755.22      776.65     14.48 o 
   3   1  15     1101.00     1111.37     17.04 o 
   4   1  15     1503.16     1418.37     18.54 o 
   5   1  15      165.94      141.16      6.38 o 
   6   1  15      444.26      457.09     10.39 o 
   7   1  15      226.41      235.61      9.71 o 
   8   1  15      819.56      838.54     16.88 o 
   9   1  15      768.75      781.73     18.73 o 
  10   1  15     1130.64     1114.63     28.20 o 
  11   1  15       41.71       43.05      7.39 o 
  12   1  15      340.03      350.41     18.15 o 
  13   1  15      454.85      447.54     20.63 o 
  14   1  15       39.09       33.46     10.49 o 
  15   1  15      515.14      554.91     26.51 o 
  16   1  15      420.32      448.86     25.39 o 
  17   1  15      359.16      350.58     41.28 o 
  18   1  15        0.45       23.70     15.25 o 
  19   1  15        2.00        3.19     16.50 o 
  20   1  15        3.69        7.87     17.35 o 
  21   1  15        0.01       20.21     19.09 o 
  22   1  15       21.69       13.50     24.12 o 
   0   2  15      366.72      360.39     17.59 o 
   1   2  15      606.60      656.02     15.79 o 
   2   2  15      638.02      600.64     25.88 o 
   3   2  15       82.75      110.87      9.81 o 
   4   2  15       15.67       13.16      6.03 o 
   5   2  15      117.96      110.20      9.38 o 
   6   2  15      636.38      615.22     20.60 o 
   7   2  15      774.73      830.81     23.68 o 
   8   2  15     1354.92     1353.73     31.10 o 
   9   2  15      123.95      125.03     11.26 o 
  10   2  15        7.88        1.90      8.78 o 
  11   2  15      349.11      316.20     18.50 o 
  12   2  15      551.68      532.42     25.74 o 
  13   2  15       66.72       55.18     11.10 o 
  14   2  15      233.08      237.66     23.91 o 
  15   2  15        3.87       -7.16      9.02 o 
  16   2  15        0.35       23.12     12.07 o 
  17   2  15        2.56       22.55     16.74 o 
  18   2  15       77.92       67.93     26.85 o 
  19   2  15        8.49       15.83     22.89 o 
  20   2  15        1.44        2.20     24.03 o 
  21   2  15       66.51       74.54     31.47 o 
  22   2  15        0.12      -34.60     37.13 o 
   1   3  15      100.09       86.15     11.19 o 
   2   3  15      109.56      113.59     11.16 o 
   3   3  15       87.51       72.69     13.15 o 
   4   3  15      626.51      662.79     43.21 o 
   5   3  15      203.06      240.10     13.70 o 
   6   3  15     1070.61      963.26     28.37 o 
   7   3  15        8.24        5.77      9.25 o 
   8   3  15      124.62      135.80     14.00 o 
   9   3  15      168.91      191.70     15.84 o 
  10   3  15       86.11       72.39     12.24 o 
  11   3  15       88.13       74.74     14.49 o 
  12   3  15        2.73        6.25     11.36 o 
  13   3  15        4.75       18.62     14.80 o 
  14   3  15        0.83      -12.96     13.05 o 
  15   3  15        8.04      -13.47     13.47 o 
  16   3  15        7.25       -4.00     14.07 o 
  17   3  15        0.78       -5.71     15.20 o 
  18   3  15       11.20       -7.94     23.56 o 
  19   3  15        7.34        4.70     26.17 o 
  20   3  15        0.14       49.79     44.72 o 
   0   4  15      408.75      381.84     29.16 o 
   1   4  15      191.83      205.52     16.46 o 
   2   4  15       10.28       13.67     12.17 o 
   3   4  15      121.05      100.51     13.86 o 
   4   4  15      500.38      468.29     24.35 o 
   5   4  15      613.58      596.23     26.81 o 
   6   4  15      133.53       98.46     14.93 o 
   7   4  15      126.12       99.76     14.23 o 
   8   4  15        6.31       11.84     12.79 o 
   9   4  15       16.88       10.76     12.06 o 
  10   4  15      102.88      100.10     16.76 o 
  11   4  15        1.29      -11.43     12.60 o 
  12   4  15       77.57       71.42     19.20 o 
  13   4  15       22.15       15.12     20.47 o 
  14   4  15        0.01      -15.04     15.04 o 
  15   4  15        1.14        3.51     17.07 o 
  16   4  15        3.42        1.96     18.11 o 
  17   4  15        0.35       -2.25     25.04 o 
   1   5  15       10.26       14.11     12.81 o 
   2   5  15      124.76       86.44     20.13 o 
   3   5  15       14.93       36.27     12.97 o 
   4   5  15       26.16       30.69     14.46 o 
   5   5  15       12.42        2.68     13.02 o 
   6   5  15       22.91       -9.41     14.14 o 
   7   5  15      220.89      235.37     28.99 o 
   8   5  15       21.90       11.51     15.42 o 
   9   5  15      141.32      163.96     22.55 o 
  10   5  15        0.97        6.38     15.52 o 
  11   5  15       12.96       24.76     17.23 o 
  12   5  15        0.01        9.57     20.98 o 
  13   5  15        0.01        8.22     23.51 o 
  14   5  15        6.10       32.10     21.21 o 
  15   5  15        0.11      -25.83     25.83 o 
   0   6  15       22.24       36.45     38.82 o 
   1   6  15        0.32        8.01     16.43 o 
   2   6  15       28.82        7.50     17.98 o 
   3   6  15       11.08       26.74     18.29 o 
   4   6  15        1.50       17.57     21.49 o 
   5   6  15        5.91       18.54     21.57 o 
   6   6  15       47.32       58.87     20.91 o 
   7   6  15        4.79       27.50     19.84 o 
   8   6  15        3.17        2.88     25.48 o 
   0   0  16     4273.78     5036.51    113.01 o 
   1   0  16     4633.97     4571.72     73.69 o 
   2   0  16     2130.90     2115.91     40.43 o 
   3   0  16       87.20      110.05      8.57 o 
   4   0  16      765.69      803.26     23.55 o 
   5   0  16     1265.70     1294.26     26.72 o 
   6   0  16       13.88       18.40      7.55 o 
   7   0  16     1623.81     1695.61     35.63 o 
   8   0  16       76.94       88.19      8.56 o 
   9   0  16      182.19      181.07     16.17 o 
  10   0  16      305.24      288.78     19.96 o 
  11   0  16     2630.09     2731.08     65.06 o 
  12   0  16     1053.87     1009.36     36.12 o 
  13   0  16        6.29       -2.63     10.65 o 
  14   0  16       23.87       16.63     12.54 o 
  15   0  16       19.95       35.95     19.57 o 
  16   0  16       35.34       37.76     15.24 o 
  17   0  16        6.05        0.84     21.94 o 
  18   0  16      153.34       97.88     35.44 o 
  19   0  16      450.76      584.78     65.82 o 
  20   0  16       35.78      -25.31     25.31 o 
  21   0  16       28.94       71.73     39.66 o 
  22   0  16        4.62      -31.22     31.22 o 
  23   0  16       28.58       32.07     38.82 o 
   1   1  16        0.50       -0.65      3.68 o 
   2   1  16       49.53       93.57      6.09 o 
   3   1  16     6925.49     7046.03     67.25 o 
   4   1  16     2177.92     2141.27     26.41 o 
   5   1  16     1428.35     1413.44     18.95 o 
   6   1  16      237.31      255.87      9.35 o 
   7   1  16      933.87      988.45     22.42 o 
   8   1  16      499.07      519.40     13.72 o 
   9   1  16       83.35       87.66      8.69 o 
  10   1  16      231.63      245.57     12.29 o 
  11   1  16      413.46      407.41     21.17 o 
  12   1  16        1.89       -1.53      8.16 o 
  13   1  16       18.25       19.79      9.18 o 
  14   1  16       46.64       60.43     11.69 o 
  15   1  16        7.41       -4.38     10.42 o 
  16   1  16      168.70      183.03     18.63 o 
  17   1  16      216.15      286.23     30.87 o 
  18   1  16       57.48       46.25     18.08 o 
  19   1  16       44.23        9.03     23.53 o 
  20   1  16        7.79       19.68     18.00 o 
  21   1  16       32.93       25.31     20.29 o 
  22   1  16        1.10       -7.10     22.97 o 
   0   2  16       34.64       23.96      8.71 o 
   1   2  16       21.74       11.47      5.49 o 
   2   2  16      459.91      433.48     14.29 o 
   3   2  16       93.08      114.35     14.03 o 
   4   2  16        3.11       -0.92      6.13 o 
   5   2  16       12.72       13.02      6.91 o 
   6   2  16      401.63      408.44     18.15 o 
   7   2  16       35.19       40.85     11.19 o 
   8   2  16      193.22      203.86     14.12 o 
   9   2  16       11.88       -1.59      7.48 o 
  10   2  16      279.82      249.54     17.02 o 
  11   2  16       11.38        1.65      8.46 o 
  12   2  16      241.46      251.18     16.51 o 
  13   2  16        7.53       -0.72      8.75 o 
  14   2  16        1.98       -8.67      9.02 o 
  15   2  16        0.50        1.66     10.99 o 
  16   2  16       30.91       27.22     16.51 o 
  17   2  16       26.64        5.92     17.98 o 
  18   2  16        1.12      -21.02     21.02 o 
  19   2  16       29.92       10.13     24.30 o 
  20   2  16       47.82       53.09     25.95 o 
  21   2  16        0.69       17.72     26.91 o 
  22   2  16        3.60       59.91     46.41 o 
   1   3  16      124.95      133.71     12.26 o 
   2   3  16        1.46        2.03      7.45 o 
   3   3  16      105.87      117.31     11.80 o 
   4   3  16      204.23      149.29     12.73 o 
   5   3  16        5.66        1.73      7.26 o 
   6   3  16        6.59       -0.67      8.37 o 
   7   3  16        0.01        8.62      9.43 o 
   8   3  16      148.99      140.67     14.50 o 
   9   3  16       42.76       32.22     13.23 o 
  10   3  16        0.40        6.10      9.74 o 
  11   3  16        3.38        0.29     10.64 o 
  12   3  16      235.98      207.07     19.47 o 
  13   3  16        0.12      -13.75     13.75 o 
  14   3  16       13.22       23.62     14.81 o 
  15   3  16        1.96      -13.58     13.58 o 
  16   3  16       30.83       11.79     20.28 o 
  17   3  16       38.04       49.76     18.06 o 
  18   3  16        0.02       16.06     34.60 o 
  19   3  16        2.48       24.67     62.02 o 
   0   4  16        6.48       31.38     15.41 o 
   1   4  16      110.64      120.09     15.15 o 
   2   4  16        7.57       30.29     11.57 o 
   3   4  16      181.88      198.32     18.20 o 
   4   4  16      107.76      109.51     14.87 o 
   5   4  16      239.69      274.64     18.28 o 
   6   4  16       40.99       53.33     16.35 o 
   7   4  16      309.09      342.06     21.70 o 
   8   4  16       47.27       49.04     16.69 o 
   9   4  16        5.26       -4.94     12.16 o 
  10   4  16       43.61       23.75     13.92 o 
  11   4  16       24.02       11.86     15.82 o 
  12   4  16       10.47       -1.27     16.49 o 
  13   4  16       99.28      125.75     32.81 o 
  14   4  16        2.90       35.78     18.99 o 
  15   4  16       85.09      111.21     22.23 o 
  16   4  16       15.72       18.60     19.42 o 
  17   4  16        0.12      -28.69     35.44 o 
   1   5  16      253.22      277.33     26.46 o 
   2   5  16       82.15       73.79     15.13 o 
   3   5  16       13.69       29.49     13.76 o 
   4   5  16        3.78       12.15     13.25 o 
   5   5  16        3.35        7.99     15.70 o 
   6   5  16        4.21      -10.31     14.41 o 
   7   5  16        1.23        3.92     18.39 o 
   8   5  16        3.93      -13.23     14.63 o 
   9   5  16       57.25       58.23     18.34 o 
  10   5  16        0.43       -5.68     15.71 o 
  11   5  16       10.77       20.87     16.75 o 
  12   5  16       12.23       17.23     21.68 o 
  13   5  16       12.65      -12.09     19.27 o 
  14   5  16        5.43        3.11     21.39 o 
   0   6  16       17.21       11.69     27.85 o 
   1   6  16        0.14       16.66     20.16 o 
   2   6  16        6.18        6.88     20.06 o 
   3   6  16        0.10        9.24     18.52 o 
   4   6  16        1.91       25.14     19.89 o 
   5   6  16        0.00        6.93     22.32 o 
   6   6  16        8.77        4.17     19.12 o 
   7   6  16        0.00       30.50     28.62 o 
   1   1  17       22.18       16.51      4.55 o 
   2   1  17      843.65      799.53     14.57 o 
   3   1  17       38.32       46.47      5.30 o 
   4   1  17      124.31      132.14      6.88 o 
   5   1  17     1308.90     1340.43     19.71 o 
   6   1  17      776.01      751.80     14.99 o 
   7   1  17       29.70       31.11      5.17 o 
   8   1  17      142.56      146.41     12.72 o 
   9   1  17        2.26       -2.13      5.58 o 
  10   1  17       87.31      104.62      9.58 o 
  11   1  17       19.32       26.24      8.92 o 
  12   1  17       30.95       34.33     10.94 o 
  13   1  17       77.01       74.01     12.18 o 
  14   1  17       25.01       35.02     11.98 o 
  15   1  17       48.63       29.90     12.17 o 
  16   1  17        1.17        6.31     15.02 o 
  17   1  17       46.05       46.38     18.61 o 
  18   1  17      139.92      149.25     47.91 o 
  19   1  17       21.96       10.94     17.65 o 
  20   1  17        8.75       -4.48     17.85 o 
  21   1  17        3.83        0.00     22.08 o 
  22   1  17       22.39      -13.42     23.78 o 
   0   2  17     1317.86     1250.97     32.30 o 
   1   2  17        7.59        2.63      5.45 o 
   2   2  17      325.33      336.38     17.71 o 
   3   2  17       99.23       81.62      8.94 o 
   4   2  17        0.20       -5.84      6.33 o 
   5   2  17      334.35      362.49     17.24 o 
   6   2  17     1030.85     1090.23     27.96 o 
   7   2  17      935.51      937.42     25.91 o 
   8   2  17      389.30      409.04     16.94 o 
   9   2  17       13.71       -0.79      7.92 o 
  10   2  17       50.75       63.17     11.03 o 
  11   2  17      127.93      120.92     13.24 o 
  12   2  17      204.15      221.63     16.34 o 
  13   2  17       61.55       60.43     12.98 o 
  14   2  17       21.70       14.90     19.00 o 
  15   2  17      102.36      106.61     16.03 o 
  16   2  17        0.01        1.00     14.96 o 
  17   2  17       11.28       25.83     17.10 o 
  18   2  17      119.05      105.86     31.01 o 
  19   2  17        0.97      -12.71     23.67 o 
  20   2  17        1.83        5.06     25.04 o 
  21   2  17        1.58       24.47     42.19 o 
  22   2  17        4.32       10.97     45.57 o 
   1   3  17        6.68       11.81      8.20 o 
   2   3  17     1858.57     1900.31     37.28 o 
   3   3  17       94.75       95.79     11.77 o 
   4   3  17      720.29      735.01     22.84 o 
   5   3  17        0.07        4.68      8.40 o 
   6   3  17       81.12       57.03     11.47 o 
   7   3  17       65.57       26.62     10.47 o 
   8   3  17      557.14      631.80     29.93 o 
   9   3  17       93.70       87.31     12.97 o 
  10   3  17      241.37      246.64     20.77 o 
  11   3  17       66.08       58.07     14.86 o 
  12   3  17      111.06       98.92     19.00 o 
  13   3  17      104.96      104.10     19.25 o 
  14   3  17        2.81        1.73     14.59 o 
  15   3  17        6.59        5.75     15.77 o 
  16   3  17       29.34       21.06     15.44 o 
  17   3  17       17.96       16.70     16.67 o 
  18   3  17       11.79       15.09     26.15 o 
  19   3  17        1.30       27.81     28.34 o 
   0   4  17      780.30      718.36     59.49 o 
   1   4  17       26.36       45.71     12.69 o 
   2   4  17      299.48      270.81     20.68 o 
   3   4  17       11.44       14.16     11.44 o 
   4   4  17      112.79       89.71     14.20 o 
   5   4  17       17.33       13.16     10.63 o 
   6   4  17      200.88      184.56     17.87 o 
   7   4  17       91.68       96.67     18.06 o 
   8   4  17       97.32       64.93     16.01 o 
   9   4  17      103.33       95.91     16.79 o 
  10   4  17        5.43        6.43     13.55 o 
  11   4  17        0.64       23.50     19.72 o 
  12   4  17        3.34      -14.16     14.16 o 
  13   4  17        0.01       -6.87     17.31 o 
  14   4  17        1.88       -8.24     18.45 o 
  15   4  17        0.08      -16.24     16.24 o 
  16   4  17        8.35        3.49     17.91 o 
  17   4  17        0.19      -33.75     38.82 o 
   1   5  17        2.92       18.61     12.84 o 
   2   5  17       61.83       78.45     16.20 o 
   3   5  17        3.19        2.33     14.24 o 
   4   5  17        6.58       -3.81     12.92 o 
   5   5  17      102.49       57.33     17.06 o 
   6   5  17       22.77       15.88     16.22 o 
   7   5  17       30.26       27.74     21.19 o 
   8   5  17        0.23       13.52     16.61 o 
   9   5  17       64.34       38.32     16.79 o 
  10   5  17        1.93        6.68     15.71 o 
  11   5  17        1.16       12.05     18.77 o 
  12   5  17       30.88       24.55     27.83 o 
  13   5  17        2.18      -11.68     21.69 o 
  14   5  17        0.81       13.22     28.93 o 
   0   6  17        0.01       17.86     24.94 o 
   1   6  17        5.54        4.64     16.73 o 
   2   6  17        0.04        4.82     16.99 o 
   3   6  17       25.34       24.35     17.48 o 
   4   6  17        7.63        9.98     23.30 o 
   5   6  17       20.82        0.58     20.68 o 
   6   6  17        1.78       15.34     19.41 o 
   0   0  18     5206.11     5791.53    129.73 o 
   1   0  18     1307.98     1197.41     28.70 o 
   2   0  18      211.21      224.18     12.85 o 
   3   0  18       47.58       63.13      8.00 o 
   4   0  18       21.08       12.87      5.91 o 
   5   0  18     1673.91     1517.76     33.64 o 
   6   0  18      142.53      157.24     19.85 o 
   7   0  18      648.53      578.72     19.55 o 
   8   0  18      110.35       97.51     18.59 o 
   9   0  18     1328.28     1305.69     49.00 o 
  10   0  18     1107.61     1056.43     70.99 o 
  11   0  18      489.15      514.88     28.05 o 
  12   0  18       76.70       57.04     13.96 o 
  13   0  18     2574.80     2646.77     67.49 o 
  14   0  18     1036.60     1151.78     42.98 o 
  15   0  18      381.17      454.08     38.19 o 
  16   0  18      142.80      200.83     43.04 o 
  17   0  18        4.27        4.22     25.31 o 
  18   0  18       49.72       75.94     30.38 o 
  19   0  18       26.87       58.22     31.22 o 
  20   0  18        2.87      -21.94     21.94 o 
  21   0  18        2.03       -0.84     32.91 o 
  22   0  18        1.17      -10.97     32.07 o 
   1   1  18     1486.87     1464.54     21.19 o 
   2   1  18       94.82      100.52      6.51 o 
   3   1  18      306.44      290.95      9.62 o 
   4   1  18       94.39      108.88      6.41 o 
   5   1  18        1.49        3.51      4.07 o 
   6   1  18      241.01      247.79      9.08 o 
   7   1  18      217.36      235.47      9.43 o 
   8   1  18       31.50       24.80      6.78 o 
   9   1  18      309.38      305.45     16.29 o 
  10   1  18      181.93      192.72     12.83 o 
  11   1  18      774.87      794.94     36.04 o 
  12   1  18      171.95      185.37     19.40 o 
  13   1  18      419.87      449.79     24.60 o 
  14   1  18      212.67      257.32     26.30 o 
  15   1  18        9.52       -0.46     14.24 o 
  16   1  18       22.44        3.96     15.24 o 
  17   1  18       10.64        9.71     15.88 o 
  18   1  18       98.76       79.82     20.61 o 
  19   1  18       10.72       -2.87     18.09 o 
  20   1  18       15.20       27.00     20.51 o 
  21   1  18        0.79       45.70     25.04 o 
  22   1  18        7.88       42.19     37.13 o 
   0   2  18      232.45      267.11     17.23 o 
   1   2  18       86.80      113.28      9.05 o 
   2   2  18        0.63        0.03      5.72 o 
   3   2  18      881.30      957.37     22.78 o 
   4   2  18       84.78       75.40      9.36 o 
   5   2  18       49.19       41.52     10.48 o 
   6   2  18      134.67      117.20     13.34 o 
   7   2  18      151.60      154.10     13.74 o 
   8   2  18      854.26      906.96     23.87 o 
   9   2  18      246.07      231.25     16.14 o 
  10   2  18       81.10       93.60     12.13 o 
  11   2  18      161.27      121.24     13.78 o 
  12   2  18      213.29      216.08     18.82 o 
  13   2  18       18.29       17.36     11.50 o 
  14   2  18        5.15       11.13     11.75 o 
  15   2  18       17.93       30.17     13.09 o 
  16   2  18       37.46       32.41     17.73 o 
  17   2  18        3.84       -1.59     16.55 o 
  18   2  18        0.00       18.22     18.92 o 
  19   2  18       30.14       25.37     25.70 o 
  20   2  18       19.90       -8.19     24.27 o 
  21   2  18        8.94      -11.81     40.50 o 
   1   3  18      137.69      155.97     13.75 o 
   2   3  18     2608.42     2672.69     46.75 o 
   3   3  18        0.43       -2.92      7.88 o 
   4   3  18       96.00       88.84     13.15 o 
   5   3  18        9.24       15.86      9.13 o 
   6   3  18        0.00        4.16      9.00 o 
   7   3  18       35.82       31.28     10.91 o 
   8   3  18        7.80       -9.39      9.39 o 
   9   3  18      124.03      123.68     14.72 o 
  10   3  18       26.81       34.53     13.13 o 
  11   3  18       34.21       37.36     14.07 o 
  12   3  18       46.42       48.75     14.68 o 
  13   3  18      163.89      149.28     19.85 o 
  14   3  18       20.61        7.77     15.00 o 
  15   3  18        0.01      -13.57     13.57 o 
  16   3  18        0.64        9.40     15.81 o 
  17   3  18        6.67       16.89     16.15 o 
  18   3  18       32.26       18.18     18.06 o 
  19   3  18        6.84       54.01     46.41 o 
   0   4  18      196.06      235.87     30.81 o 
   1   4  18        6.29       26.72     13.52 o 
   2   4  18       46.94       30.19     12.39 o 
   3   4  18       10.01       20.51     11.91 o 
   4   4  18      193.39      203.26     19.25 o 
   5   4  18      202.98      194.73     18.41 o 
   6   4  18       13.04       22.78     12.08 o 
   7   4  18      154.08      172.61     16.42 o 
   8   4  18       22.14       26.41     14.55 o 
   9   4  18       61.22       47.51     15.83 o 
  10   4  18       15.71        0.53     16.25 o 
  11   4  18        6.05      -15.25     15.25 o 
  12   4  18       12.56      -13.28     16.72 o 
  13   4  18        0.01       18.19     17.40 o 
  14   4  18        4.51       15.88     17.70 o 
  15   4  18        0.09       -3.85     17.75 o 
  16   4  18        1.95       -0.74     23.21 o 
  17   4  18        6.44      -25.31     25.31 o 
   1   5  18        7.47      -11.89     11.89 o 
   2   5  18       19.84       32.95     13.39 o 
   3   5  18       94.83      111.27     18.11 o 
   4   5  18       87.18       71.80     18.12 o 
   5   5  18      196.84      300.97     49.25 o 
   6   5  18        0.79       13.74     15.69 o 
   7   5  18       34.73       10.62     15.94 o 
   8   5  18        1.25       -3.85     15.39 o 
   9   5  18       50.04       44.98     17.52 o 
  10   5  18        5.92       46.63     20.67 o 
  11   5  18        0.15       -5.62     23.51 o 
  12   5  18       33.39       30.03     24.82 o 
  13   5  18        2.48      -21.10     27.85 o 
   0   6  18       59.85       46.89     73.41 o 
   1   6  18        0.59       -4.04     22.17 o 
   2   6  18        4.55       23.87     19.45 o 
   3   6  18        0.68       21.87     21.15 o 
   4   6  18       11.49       60.92     23.81 o 
   5   6  18        0.41        9.74     20.00 o 
   1   1  19       93.28      101.40      6.45 o 
   2   1  19        2.73       -1.14      3.89 o 
   3   1  19       11.74       18.09      4.82 o 
   4   1  19      818.13      829.12     15.00 o 
   5   1  19      364.53      361.89     10.86 o 
   6   1  19        0.25        6.05      4.59 o 
   7   1  19      781.76      802.71     17.61 o 
   8   1  19     1263.00     1276.82     26.46 o 
   9   1  19      815.56      824.94     29.66 o 
  10   1  19       31.31       28.55     11.13 o 
  11   1  19       70.17       55.23     11.47 o 
  12   1  19      324.92      321.98     21.69 o 
  13   1  19       11.09       14.57     14.25 o 
  14   1  19        5.11        1.52     14.25 o 
  15   1  19        0.63       14.57     15.08 o 
  16   1  19        3.96       -2.91     15.38 o 
  17   1  19       16.34      -11.95     16.10 o 
  18   1  19       47.29       54.18     19.74 o 
  19   1  19        0.44      -15.59     17.57 o 
  20   1  19        4.14       20.66     23.18 o 
  21   1  19        7.04        0.51     25.04 o 
  22   1  19        0.37      -13.50     35.44 o 
   0   2  19     1354.66     1475.77     37.00 o 
   1   2  19        0.12       -5.62      5.62 o 
   2   2  19       11.32        6.15      6.31 o 
   3   2  19      331.30      347.66     20.76 o 
   4   2  19      105.66      104.50     13.27 o 
   5   2  19      153.26      148.06     24.67 o 
   6   2  19      368.47      357.00     17.94 o 
   7   2  19      368.28      390.00     23.29 o 
   8   2  19      353.92      408.18     22.14 o 
   9   2  19       66.55       41.08     10.38 o 
  10   2  19       56.91       62.02     11.64 o 
  11   2  19       45.58       44.16     12.54 o 
  12   2  19      194.27      176.12     18.11 o 
  13   2  19        0.03       -7.48     10.70 o 
  14   2  19       34.66       44.56     19.73 o 
  15   2  19       38.67       40.77     13.88 o 
  16   2  19        8.07      -12.03     15.85 o 
  17   2  19       54.75       55.65     20.09 o 
  18   2  19        0.04       11.79     18.92 o 
  19   2  19        5.82        3.30     25.47 o 
  20   2  19        1.39        5.15     27.97 o 
  21   2  19       10.06        0.00     43.88 o 
   1   3  19        2.64        3.64     10.60 o 
   2   3  19     1691.18     1722.30     49.69 o 
   3   3  19      201.30      151.15     15.30 o 
   4   3  19        2.61       -6.24      8.55 o 
   5   3  19       47.76       31.23     10.33 o 
   6   3  19       37.75       19.59     10.30 o 
   7   3  19       30.76       14.70     10.54 o 
   8   3  19       18.29       20.03     10.72 o 
   9   3  19      134.44      138.93     15.49 o 
  10   3  19      137.01      126.89     26.92 o 
  11   3  19        9.70       25.81     15.59 o 
  12   3  19        0.12        2.89     12.74 o 
  13   3  19       96.37       91.00     16.37 o 
  14   3  19       19.33        2.95     14.83 o 
  15   3  19        1.76       12.00     15.78 o 
  16   3  19       23.54       44.24     18.05 o 
  17   3  19       49.18       44.23     20.15 o 
  18   3  19        1.66        6.17     19.75 o 
   0   4  19       20.01       23.44     18.47 o 
   1   4  19      541.48      543.49     29.72 o 
   2   4  19       94.47       83.87     14.75 o 
   3   4  19        4.48        6.42     11.88 o 
   4   4  19      136.26      168.47     17.78 o 
   5   4  19      564.67      584.02     27.67 o 
   6   4  19        0.00        6.50     11.84 o 
   7   4  19       21.56       16.40     12.44 o 
   8   4  19        5.48       -4.17     11.76 o 
   9   4  19       13.02       33.55     14.92 o 
  10   4  19       27.10       10.51     17.27 o 
  11   4  19       25.08       11.39     19.19 o 
  12   4  19       14.26        6.14     24.41 o 
  13   4  19        2.60       18.38     18.09 o 
  14   4  19       72.50       45.23     20.27 o 
  15   4  19       41.28        9.08     19.06 o 
  16   4  19       70.51       53.13     33.33 o 
   1   5  19        4.61       -9.17     12.44 o 
   2   5  19        6.36        9.71     13.06 o 
   3   5  19       33.25       40.76     15.19 o 
   4   5  19       10.89       33.63     16.98 o 
   5   5  19       53.63       42.78     18.51 o 
   6   5  19        0.48        0.18     15.92 o 
   7   5  19      140.86      116.04     20.94 o 
   8   5  19        1.64       15.34     30.07 o 
   9   5  19       14.61       23.54     27.27 o 
  10   5  19       41.48       -4.02     26.58 o 
  11   5  19       21.87       41.10     26.68 o 
  12   5  19        0.00      -13.50     29.53 o 
   0   6  19       11.26       28.21     36.71 o 
   1   6  19        6.18      -13.88     16.40 o 
   2   6  19       13.51       24.81     23.26 o 
   3   6  19        6.23       21.22     21.76 o 
   4   6  19        0.11        8.44     47.25 o 
   0   0  20      313.92      381.71     23.86 o 
   1   0  20     4918.58     4988.94     83.15 o 
   2   0  20       61.94       83.00     14.58 o 
   3   0  20      207.11      196.40     12.13 o 
   4   0  20      160.42      202.79     14.26 o 
   5   0  20      308.38      323.50     16.23 o 
   6   0  20      498.49      496.24     19.11 o 
   7   0  20      862.60      848.73     25.09 o 
   8   0  20      202.08      264.57     31.72 o 
   9   0  20      403.55      423.67     29.02 o 
  10   0  20       54.47       61.74     13.21 o 
  11   0  20      660.55      610.04     30.54 o 
  12   0  20       59.79       39.10     18.73 o 
  13   0  20     1016.86     1110.30     53.70 o 
  14   0  20      191.01      261.08     32.20 o 
  15   0  20      193.56      178.05     40.50 o 
  16   0  20       98.77       68.35     32.91 o 
  17   0  20        1.14       68.35     32.91 o 
  18   0  20        1.58        5.06     30.38 o 
  19   0  20      119.19      116.45     37.97 o 
  20   0  20       10.50       13.50     32.07 o 
  21   0  20        8.65       10.13     35.44 o 
   1   1  20      125.31      128.38      7.09 o 
   2   1  20       32.36       26.84      5.01 o 
   3   1  20      733.55      665.46     13.53 o 
   4   1  20      618.73      625.28     12.78 o 
   5   1  20        2.57        7.86      4.52 o 
   6   1  20      263.90      261.53     11.20 o 
   7   1  20     1205.35     1211.25     31.45 o 
   8   1  20      847.09      805.71     22.15 o 
   9   1  20      517.47      495.35     17.25 o 
  10   1  20        1.84       -4.28      8.23 o 
  11   1  20        3.51       -5.09     10.32 o 
  12   1  20        2.25       -9.69     12.71 o 
  13   1  20       38.79       33.48     16.87 o 
  14   1  20       20.10       17.03     15.99 o 
  15   1  20       42.34       51.36     22.65 o 
  16   1  20       86.77      109.49     27.69 o 
  17   1  20        7.77       -8.78     15.90 o 
  18   1  20        4.86        0.11     18.35 o 
  19   1  20        4.58        0.22     19.50 o 
  20   1  20        4.15        5.55     27.85 o 
  21   1  20        3.53       40.50     39.66 o 
  22   1  20        0.89       36.28     37.97 o 
   0   2  20      155.37      158.72     15.33 o 
   1   2  20      114.47      103.45     12.39 o 
   2   2  20      970.73      907.67     20.60 o 
   3   2  20       35.17       48.10      9.17 o 
   4   2  20      138.51      144.92     13.47 o 
   5   2  20     1103.73     1143.20     38.84 o 
   6   2  20     2056.05     2116.27     43.28 o 
   7   2  20       14.57       18.95      8.78 o 
   8   2  20       82.12      116.50     11.61 o 
   9   2  20        5.73        5.98     10.81 o 
  10   2  20      128.84      133.62     16.13 o 
  11   2  20       73.32       71.03     14.33 o 
  12   2  20        8.89       13.57     12.05 o 
  13   2  20        0.24       -0.64     11.13 o 
  14   2  20       16.86       13.22     12.13 o 
  15   2  20       99.71      131.35     23.57 o 
  16   2  20       70.05       51.30     32.06 o 
  17   2  20        1.90        5.80     18.61 o 
  18   2  20        8.35        5.06     19.63 o 
  19   2  20        5.88       -7.62     25.54 o 
  20   2  20        8.57      -20.25     39.66 o 
   1   3  20     1630.47     1680.68     82.80 o 
   2   3  20       14.90       28.08     10.19 o 
   3   3  20      147.10      177.43     14.76 o 
   4   3  20      185.16      151.25     16.16 o 
   5   3  20      163.60      158.34     17.67 o 
   6   3  20       82.79       91.93     13.24 o 
   7   3  20       47.99       39.62     19.58 o 
   8   3  20       31.74       21.91     10.89 o 
   9   3  20       94.69       96.09     17.78 o 
  10   3  20       10.12       24.29     13.15 o 
  11   3  20      221.74      206.55     25.27 o 
  12   3  20       96.60      115.16     17.55 o 
  13   3  20        0.07       -1.63     13.37 o 
  14   3  20        0.96      -10.21     15.17 o 
  15   3  20       35.65       31.97     17.35 o 
  16   3  20        1.54      -15.81     15.81 o 
  17   3  20        3.82       17.30     17.02 o 
  18   3  20        0.33       -4.74     17.29 o 
   0   4  20       11.74       14.10     24.05 o 
   1   4  20        0.36        4.92     15.35 o 
   2   4  20       94.62       96.40     20.16 o 
   3   4  20       42.08       23.53     12.94 o 
   4   4  20        0.23        1.99     11.81 o 
   5   4  20        3.68       11.27     12.00 o 
   6   4  20       33.01        8.09     14.89 o 
   7   4  20        0.06       19.08     13.10 o 
   8   4  20       12.85       19.90     11.64 o 
   9   4  20        0.00        4.05     13.70 o 
  10   4  20        0.12      -15.68     15.68 o 
  11   4  20        0.01        5.33     17.29 o 
  12   4  20        2.12        3.38     17.37 o 
  13   4  20       72.80       90.04     22.41 o 
  14   4  20        0.68       -1.74     17.77 o 
  15   4  20        0.39       31.65     23.57 o 
  16   4  20        5.75        6.81     32.91 o 
   1   5  20       18.04       39.61     14.55 o 
   2   5  20        2.32       -2.12     12.59 o 
   3   5  20       33.77       56.38     16.71 o 
   4   5  20        5.80       20.54     16.30 o 
   5   5  20        8.78       24.63     17.39 o 
   6   5  20       64.86       58.81     20.34 o 
   7   5  20        0.53       19.94     19.41 o 
   8   5  20        1.26        7.70     18.28 o 
   9   5  20        1.68       28.03     20.53 o 
  10   5  20       50.95       24.52     25.13 o 
  11   5  20        4.96       72.57     32.07 o 
  12   5  20        3.92      -14.35     29.53 o 
   0   6  20        2.79       28.69     45.57 o 
   1   6  20        0.12        7.09     31.12 o 
   1   1  21       10.66       15.88      5.02 o 
   2   1  21     1444.65     1353.74     20.35 o 
   3   1  21      989.53      991.01     17.58 o 
   4   1  21      456.50      491.60     11.65 o 
   5   1  21      347.01      373.67     10.81 o 
   6   1  21      235.12      242.48      9.74 o 
   7   1  21      831.91      799.72     25.63 o 
   8   1  21      827.59      781.36     20.98 o 
   9   1  21      160.72      174.25     12.96 o 
  10   1  21       58.68       60.46     14.37 o 
  11   1  21      119.26       90.53     18.06 o 
  12   1  21       25.03       -0.26     14.42 o 
  13   1  21        4.20        7.19     14.52 o 
  14   1  21       17.41       38.33     17.57 o 
  15   1  21       21.31       32.85     17.45 o 
  16   1  21        3.68      -11.94     15.29 o 
  17   1  21        5.27        9.06     17.48 o 
  18   1  21       57.81       81.20     29.48 o 
  19   1  21        0.03        2.66     19.89 o 
  20   1  21       14.39       31.30     45.14 o 
  21   1  21        0.68        0.84     34.60 o 
   0   2  21       44.68       42.02     11.16 o 
   1   2  21      775.52      784.61     20.05 o 
   2   2  21      209.41      239.00     17.10 o 
   3   2  21      185.69      200.48     20.94 o 
   4   2  21      738.20      791.81     25.18 o 
   5   2  21      432.64      477.69     18.91 o 
   6   2  21     1790.90     1916.59     37.20 o 
   7   2  21      383.14      366.81     17.31 o 
   8   2  21      108.86      103.47     15.05 o 
   9   2  21      232.38      225.61     33.83 o 
  10   2  21       27.17       18.34     11.50 o 
  11   2  21      122.76      129.02     17.39 o 
  12   2  21        2.16        5.71     13.88 o 
  13   2  21       62.38       49.00     14.01 o 
  14   2  21      111.77      141.01     34.22 o 
  15   2  21       17.37       61.68     20.26 o 
  16   2  21       38.28       41.41     20.43 o 
  17   2  21        3.11       -5.90     17.76 o 
  18   2  21        5.47      -13.20     18.52 o 
  19   2  21        0.05       32.67     28.78 o 
  20   2  21       18.96       15.19     45.57 o 
   1   3  21       62.89       39.27     12.17 o 
   2   3  21      939.08      910.52     30.34 o 
   3   3  21       14.30       10.32      9.52 o 
   4   3  21      393.44      457.02     20.88 o 
   5   3  21      175.33      196.12     18.82 o 
   6   3  21        1.30        9.27      9.52 o 
   7   3  21       14.62       31.40     11.43 o 
   8   3  21      236.07      280.64     22.57 o 
   9   3  21      364.89      371.99     25.27 o 
  10   3  21       55.33       49.80     14.92 o 
  11   3  21      157.07      204.31     23.14 o 
  12   3  21        1.65       -5.87     16.44 o 
  13   3  21       21.82       19.34     14.28 o 
  14   3  21       15.97       11.85     16.59 o 
  15   3  21       24.81        3.47     15.72 o 
  16   3  21       10.78       18.35     17.32 o 
  17   3  21        1.77       19.56     18.63 o 
  18   3  21        3.62       21.94     25.31 o 
   0   4  21       17.25       14.95     20.25 o 
   1   4  21       18.79       12.42     16.08 o 
   2   4  21        0.04        9.76     13.58 o 
   3   4  21       24.55       24.19     12.81 o 
   4   4  21       14.78        0.91     13.12 o 
   5   4  21        0.01       -6.08     11.60 o 
   6   4  21        3.81        0.40     11.85 o 
   7   4  21      188.76      170.46     18.69 o 
   8   4  21       64.51       66.99     15.10 o 
   9   4  21        1.54       -1.60     16.28 o 
  10   4  21       41.18       69.80     20.35 o 
  11   4  21       78.23       39.89     25.20 o 
  12   4  21        0.89       -4.11     17.12 o 
  13   4  21       10.56      -16.12     16.12 o 
  14   4  21       10.76       34.05     19.24 o 
  15   4  21       19.39       -9.01     20.18 o 
   1   5  21        5.78       14.94     14.05 o 
   2   5  21       76.44       69.77     15.82 o 
   3   5  21       10.86       -6.31     14.83 o 
   4   5  21        0.53       31.34     17.75 o 
   5   5  21       21.48       47.36     17.48 o 
   6   5  21        0.00       14.06     18.83 o 
   7   5  21        0.00       30.32     19.70 o 
   8   5  21        8.15        8.87     19.67 o 
   9   5  21        0.05       -6.27     27.16 o 
  10   5  21        6.94       -8.44     26.16 o 
  11   5  21        0.16       10.97     32.91 o 
   0   0  22     2945.27     2871.52    198.72 o 
   1   0  22      722.15      730.42     27.26 o 
   2   0  22     1354.57     1344.89     34.01 o 
   3   0  22      443.31      463.14     24.86 o 
   4   0  22      925.15      867.60     23.95 o 
   5   0  22        2.99        6.45      8.41 o 
   6   0  22     1116.18     1046.94     29.79 o 
   7   0  22     1256.92     1187.60     40.48 o 
   8   0  22     1157.42     1169.02     40.68 o 
   9   0  22      139.61      171.58     30.90 o 
  10   0  22      750.43      897.76     49.51 o 
  11   0  22       51.22       57.94     21.26 o 
  12   0  22       26.34       38.24     21.10 o 
  13   0  22      337.65      406.19    105.06 o 
  14   0  22       11.38       35.44     29.53 o 
  15   0  22       51.96       68.35     31.22 o 
  16   0  22       16.68       26.16     32.91 o 
  17   0  22       16.15       -3.38     27.00 o 
  18   0  22        3.17      -26.16     26.16 o 
  19   0  22        0.96      -30.38     30.38 o 
  20   0  22       20.04       73.41     43.04 o 
   1   1  22      290.36      292.19     10.23 o 
   2   1  22     1797.30     1734.23     24.80 o 
   3   1  22      231.22      239.26      9.41 o 
   4   1  22      858.09      843.80     15.33 o 
   5   1  22      190.84      206.79      8.89 o 
   6   1  22      313.95      324.22     14.92 o 
   7   1  22        5.92        4.11      6.00 o 
   8   1  22       72.59       78.69     12.41 o 
   9   1  22       23.99       16.91     15.90 o 
  10   1  22     1120.51     1166.15     69.41 o 
  11   1  22        0.01       -3.09     14.43 o 
  12   1  22      104.95      116.20     20.69 o 
  13   1  22        7.34        8.93     15.39 o 
  14   1  22        0.00       -2.22     15.56 o 
  15   1  22        0.82        1.92     15.86 o 
  16   1  22       54.16       55.71     19.36 o 
  17   1  22        2.41        1.31     18.78 o 
  18   1  22       47.71       46.40     21.56 o 
  19   1  22        0.00       24.97     23.43 o 
  20   1  22       34.52        4.37     23.84 o 
  21   1  22        0.05       -0.84     39.66 o 
   0   2  22     2116.77     2151.09     48.82 o 
   1   2  22        2.94       24.63      7.75 o 
   2   2  22     2099.75     2086.35     56.08 o 
   3   2  22      924.39      920.08     24.43 o 
   4   2  22      125.10      122.80     12.35 o 
   5   2  22       76.78       80.83     14.40 o 
   6   2  22     1604.68     1594.70     47.33 o 
   7   2  22       14.62       21.05      9.83 o 
   8   2  22        2.10        7.28     11.08 o 
   9   2  22        7.35       -0.09     11.36 o 
  10   2  22        2.35       -1.36     11.22 o 
  11   2  22       74.98      113.16     17.05 o 
  12   2  22        0.09        1.37     11.76 o 
  13   2  22        0.39        5.92     12.61 o 
  14   2  22       25.32       23.78     13.34 o 
  15   2  22        0.47      -16.67     16.67 o 
  16   2  22        5.24      -32.84     32.84 o 
  17   2  22        7.50        1.84     22.71 o 
  18   2  22        2.49        0.16     21.12 o 
  19   2  22        0.03       -6.83     25.47 o 
  20   2  22        6.31       32.07     49.79 o 
   1   3  22       82.78       82.48     13.90 o 
   2   3  22      196.32      171.35     16.78 o 
   3   3  22      194.60      208.36     16.00 o 
   4   3  22      149.67      188.40     19.59 o 
   5   3  22       25.36       20.96     12.31 o 
   6   3  22      216.71      187.64     16.07 o 
   7   3  22      115.42      150.30     19.50 o 
   8   3  22        4.62       -7.32     11.89 o 
   9   3  22       69.84       56.65     15.44 o 
  10   3  22      460.19      470.05     34.95 o 
  11   3  22       40.88        7.92     20.22 o 
  12   3  22       90.34      100.93     18.09 o 
  13   3  22        2.52        7.51     14.65 o 
  14   3  22       19.06       30.98     15.58 o 
  15   3  22       31.30        5.56     18.22 o 
  16   3  22        1.58        6.12     17.39 o 
  17   3  22        2.47       26.38     18.96 o 
   0   4  22       68.58       88.00     37.97 o 
   1   4  22       10.28       24.78     22.32 o 
   2   4  22      181.03      163.05     20.15 o 
   3   4  22        6.37       13.61     14.69 o 
   4   4  22       48.10       45.17     14.10 o 
   5   4  22       13.03       29.58     13.18 o 
   6   4  22       87.86       76.89     15.69 o 
   7   4  22       12.78       24.61     13.52 o 
   8   4  22       70.89       80.64     18.53 o 
   9   4  22        0.18       12.57     16.12 o 
  10   4  22        3.61        4.05     17.08 o 
  11   4  22       10.82       16.24     18.24 o 
  12   4  22       13.29        4.43     18.86 o 
  13   4  22        0.01       -8.48     32.01 o 
  14   4  22       39.29       48.74     23.92 o 
  15   4  22       36.90      -16.21     21.38 o 
   1   5  22        6.07       24.19     13.92 o 
   2   5  22       38.55       42.45     14.79 o 
   3   5  22        2.49       -4.24     14.51 o 
   4   5  22        0.03        7.22     15.96 o 
   5   5  22       29.43       21.54     21.57 o 
   6   5  22       23.98       39.51     19.89 o 
   7   5  22        2.89       -2.32     18.93 o 
   8   5  22        0.20       -2.89     17.82 o 
   9   5  22        3.20       74.26     36.28 o 
  10   5  22        7.97        8.44     31.22 o 
   1   1  23      258.14      240.48      9.64 o 
   2   1  23      125.20      143.40      9.97 o 
   3   1  23     1798.82     1788.62     26.27 o 
   4   1  23        0.42        6.20      4.84 o 
   5   1  23      611.07      587.08     13.72 o 
   6   1  23      169.31      173.41      9.14 o 
   7   1  23       31.80       30.35      8.10 o 
   8   1  23       16.57        6.56     13.94 o 
   9   1  23        4.33       -3.73     13.75 o 
  10   1  23      241.53      262.83     27.18 o 
  11   1  23     1345.28     1365.43     81.37 o 
  12   1  23        5.58       17.46     15.65 o 
  13   1  23      397.80      379.05     32.13 o 
  14   1  23       51.45       83.52     22.27 o 
  15   1  23      196.16      291.08     30.15 o 
  16   1  23       14.31        9.92     31.38 o 
  17   1  23       88.16       59.61     34.48 o 
  18   1  23        0.09       -9.42     19.07 o 
  19   1  23        2.59        0.74     22.37 o 
  20   1  23        0.68        4.22     38.82 o 
   0   2  23       52.36       65.28     16.08 o 
   1   2  23     3512.57     3507.19     48.51 o 
   2   2  23       51.14       65.41      9.58 o 
   3   2  23     1444.66     1397.29     31.01 o 
   4   2  23      129.69      147.26     14.38 o 
   5   2  23     1161.18     1211.91     38.72 o 
   6   2  23      337.77      328.08     18.45 o 
   7   2  23      111.24       59.72     21.25 o 
   8   2  23       34.98       37.40     13.29 o 
   9   2  23      489.55      485.29     35.93 o 
  10   2  23        8.17        1.94     11.09 o 
  11   2  23       13.22        2.70     11.82 o 
  12   2  23       10.22       19.47     13.40 o 
  13   2  23      220.82      232.51     21.32 o 
  14   2  23        6.92       -8.06     17.88 o 
  15   2  23      151.16      160.71     26.26 o 
  16   2  23        3.53        0.54     18.58 o 
  17   2  23       24.97       41.77     22.46 o 
  18   2  23        0.34      -17.37     21.07 o 
  19   2  23       12.28       13.69     38.39 o 
   1   3  23      429.29      418.75     23.30 o 
   2   3  23      395.08      428.14     23.37 o 
   3   3  23      384.46      441.03     21.41 o 
   4   3  23      399.89      320.59     18.99 o 
   5   3  23        0.10       -0.69     10.10 o 
   6   3  23       23.28       13.93     10.82 o 
   7   3  23      129.24      136.88     22.13 o 
   8   3  23       97.98       72.52     16.84 o 
   9   3  23       10.77        9.73     13.64 o 
  10   3  23        5.90       29.44     14.40 o 
  11   3  23       52.65       53.61     16.61 o 
  12   3  23        4.74        2.64     13.63 o 
  13   3  23        9.86        9.52     14.70 o 
  14   3  23        9.16       13.12     15.28 o 
  15   3  23        6.54       14.64     21.81 o 
  16   3  23        6.62        1.89     18.81 o 
  17   3  23        0.96      -15.19     24.47 o 
   0   4  23       50.26      110.61     26.51 o 
   1   4  23       55.73       80.97     17.12 o 
   2   4  23        0.37       18.93     23.51 o 
   3   4  23       11.81       20.71     14.41 o 
   4   4  23       24.94       29.27     14.38 o 
   5   4  23       64.13       67.19     14.66 o 
   6   4  23        0.09        0.54     12.49 o 
   7   4  23        5.39        2.08     15.07 o 
   8   4  23       56.06       39.03     14.54 o 
   9   4  23        2.49       20.94     18.96 o 
  10   4  23       77.34       52.68     20.71 o 
  11   4  23        4.57       -4.65     17.99 o 
  12   4  23       13.67       -2.20     19.57 o 
  13   4  23        0.17        0.12     17.79 o 
  14   4  23       22.89       59.19     45.14 o 
   1   5  23        6.58       -6.64     13.89 o 
   2   5  23       18.53       30.32     16.20 o 
   3   5  23       62.74       56.04     17.71 o 
   4   5  23       11.25       36.34     20.22 o 
   5   5  23        2.44       -5.02     17.66 o 
   6   5  23        0.02       51.01     22.96 o 
   7   5  23        0.09       38.84     21.64 o 
   8   5  23        4.57       24.37     24.16 o 
   9   5  23       10.04       27.00     31.22 o 
   0   0  24        1.37        1.52     11.23 o 
   1   0  24        1.04       -2.94      7.69 o 
   2   0  24      579.35      581.22     22.90 o 
   3   0  24      501.94      523.56     20.22 o 
   4   0  24      213.35      210.89     14.77 o 
   5   0  24      216.15      232.26     22.43 o 
   6   0  24      326.49      336.86     32.18 o 
   7   0  24     2420.29     2600.82    108.43 o 
   8   0  24     1176.67     1135.46     54.30 o 
   9   0  24        5.42       39.99     30.38 o 
  10   0  24      319.06      339.55     36.10 o 
  11   0  24        7.25        0.64     18.38 o 
  12   0  24      114.48      104.57     30.80 o 
  13   0  24      109.62      154.42     37.97 o 
  14   0  24       23.92        7.59     29.53 o 
  15   0  24      215.11      172.14     42.19 o 
  16   0  24        0.55      -12.66     28.69 o 
  17   0  24       57.76       70.88     35.44 o 
  18   0  24       14.12      -10.97     34.60 o 
  19   0  24       25.61       41.35     40.50 o 
   1   1  24      102.09       90.42      7.28 o 
   2   1  24        0.67       -5.03      5.03 o 
   3   1  24       81.10       90.59      7.24 o 
   4   1  24      268.75      250.99     10.05 o 
   5   1  24      637.38      598.19     14.95 o 
   6   1  24     1879.71     1910.98     54.40 o 
   7   1  24      398.67      410.63     34.73 o 
   8   1  24      201.25      244.10     55.15 o 
   9   1  24      109.13      103.53     26.79 o 
  10   1  24     1079.45     1054.95     45.50 o 
  11   1  24        4.19       23.11     16.55 o 
  12   1  24        2.32      -11.14     19.53 o 
  13   1  24        3.29       -9.09     15.02 o 
  14   1  24        3.93        5.35     17.74 o 
  15   1  24        9.24       -9.69     16.81 o 
  16   1  24       61.16       72.60     36.59 o 
  17   1  24        5.14       19.17     19.90 o 
  18   1  24        8.00       22.99     25.54 o 
  19   1  24       16.67       30.38     39.66 o 
   0   2  24      537.29      558.50     26.31 o 
   1   2  24       14.36       13.44      7.66 o 
   2   2  24      121.78      118.06     10.93 o 
   3   2  24      584.40      618.14     23.14 o 
   4   2  24      131.32      148.14     14.22 o 
   5   2  24      377.38      357.14     28.84 o 
   6   2  24       31.23       56.53     12.57 o 
   7   2  24       21.16       37.03     12.70 o 
   8   2  24       72.47       55.43     19.12 o 
   9   2  24       50.29       30.48     16.08 o 
  10   2  24       19.70       29.37     19.97 o 
  11   2  24       13.94        5.57     11.72 o 
  12   2  24       55.09       65.28     15.83 o 
  13   2  24       13.05        8.15     13.49 o 
  14   2  24       32.63       46.48     25.64 o 
  15   2  24        1.36       18.66     19.72 o 
  16   2  24       15.42       24.44     33.02 o 
  17   2  24       64.68       55.37     26.93 o 
  18   2  24        0.40        6.71     35.44 o 
  19   2  24        5.96       28.09     32.32 o 
   1   3  24      102.61       90.67     14.41 o 
   2   3  24      473.59      433.21     27.46 o 
   3   3  24       62.78       61.79     12.77 o 
   4   3  24      621.66      625.92     24.73 o 
   5   3  24      310.59      342.11     19.96 o 
   6   3  24        0.00       -9.70      9.70 o 
   7   3  24       32.58       28.63     12.14 o 
   8   3  24       45.75       47.90     15.35 o 
   9   3  24       58.36       40.19     15.70 o 
  10   3  24        3.00       -4.71     16.58 o 
  11   3  24      137.41      100.63     18.78 o 
  12   3  24       12.25       -2.53     15.10 o 
  13   3  24        1.07       15.73     16.03 o 
  14   3  24        0.24       -8.27     15.05 o 
  15   3  24       12.66        6.47     18.12 o 
  16   3  24        2.61       -0.69     20.95 o 
  17   3  24        0.15       28.69     28.69 o 
   0   4  24        9.26       53.65     22.09 o 
   1   4  24       43.94       35.07     15.51 o 
   2   4  24      105.96      123.06     20.11 o 
   3   4  24        8.03        4.90     14.27 o 
   4   4  24       11.29       47.20     14.61 o 
   5   4  24        3.45       -1.16     12.76 o 
   6   4  24       90.02       80.55     17.27 o 
   7   4  24       10.36      -12.00     13.23 o 
   8   4  24       72.72      102.94     19.49 o 
   9   4  24        2.28       16.60     17.20 o 
  10   4  24       12.23       56.91     24.40 o 
  11   4  24        4.43       -1.45     18.82 o 
  12   4  24        2.22       11.46     20.19 o 
  13   4  24        4.97       -1.00     22.11 o 
  14   4  24        1.97        5.30     25.31 o 
   1   5  24        7.09        3.19     14.99 o 
   2   5  24        0.02       11.82     16.13 o 
   3   5  24        2.09        0.96     17.08 o 
   4   5  24        2.77       15.06     19.20 o 
   5   5  24        0.05       16.40     19.58 o 
   6   5  24        0.01       24.67     27.20 o 
   7   5  24       24.59       99.96     26.43 o 
   8   5  24        3.19       54.01     32.91 o 
   1   1  25       10.68       13.90      5.57 o 
   2   1  25      760.64      736.46     16.28 o 
   3   1  25       30.23       27.49      6.02 o 
   4   1  25      912.23      856.51     20.45 o 
   5   1  25      268.91      293.66     14.63 o 
   6   1  25       25.50       31.67      9.43 o 
   7   1  25      153.46      157.60     18.63 o 
   8   1  25      559.35      539.05     34.78 o 
   9   1  25       67.24       62.40     17.93 o 
  10   1  25       89.44       78.71     19.64 o 
  11   1  25        3.16       -0.83     15.48 o 
  12   1  25       53.26       35.76     18.84 o 
  13   1  25       14.47       38.64     18.91 o 
  14   1  25        0.66       -5.65     16.59 o 
  15   1  25        3.18        2.38     18.74 o 
  16   1  25       39.73       -4.96     18.15 o 
  17   1  25        1.86       -5.99     19.95 o 
  18   1  25       22.42       20.14     25.35 o 
  19   1  25        0.32        2.53     37.13 o 
   0   2  25      822.41      780.31     30.50 o 
   1   2  25       11.39       13.50      7.79 o 
   2   2  25       44.32       44.19     11.60 o 
   3   2  25      209.38      221.34     16.24 o 
   4   2  25        0.90        8.58      9.17 o 
   5   2  25      210.27      288.33     18.79 o 
   6   2  25      398.05      377.57     40.63 o 
   7   2  25       26.55       34.12     12.98 o 
   8   2  25        0.63      -10.45     11.22 o 
   9   2  25       10.57       -2.13     11.31 o 
  10   2  25       59.16       67.86     14.63 o 
  11   2  25       11.86        2.20     17.30 o 
  12   2  25        5.15       -1.48     12.25 o 
  13   2  25        3.74       -4.01     11.69 o 
  14   2  25       53.60       35.61     21.26 o 
  15   2  25       24.06       24.04     25.56 o 
  16   2  25       73.80       58.36     22.91 o 
  17   2  25       14.26       34.26     22.93 o 
  18   2  25        0.39       -1.66     27.78 o 
   1   3  25      298.79      323.22     26.49 o 
   2   3  25       15.83       10.62     11.75 o 
   3   3  25       15.58        9.28     11.36 o 
   4   3  25        0.04       18.98     11.11 o 
   5   3  25      105.59      132.88     14.64 o 
   6   3  25       46.11       69.10     12.86 o 
   7   3  25       37.59       42.15     15.72 o 
   8   3  25        2.48      -11.10     12.62 o 
   9   3  25       14.81       42.57     15.49 o 
  10   3  25       11.35       -4.92     13.68 o 
  11   3  25       14.96       12.22     15.84 o 
  12   3  25        5.42        6.16     14.98 o 
  13   3  25       42.00       31.79     27.65 o 
  14   3  25       42.46       30.00     16.97 o 
  15   3  25        1.38       -1.37     17.69 o 
  16   3  25        4.02      -22.78     22.78 o 
   0   4  25      100.81      161.42     31.20 o 
   1   4  25        5.14        6.91     19.24 o 
   2   4  25       40.20       28.43     15.42 o 
   3   4  25       42.55       12.25     14.37 o 
   4   4  25       43.72       56.80     15.81 o 
   5   4  25       23.77       27.98     13.46 o 
   6   4  25        7.92       24.30     14.19 o 
   7   4  25       28.60       51.09     15.65 o 
   8   4  25       76.14       64.26     19.09 o 
   9   4  25        4.67        9.10     17.91 o 
  10   4  25        3.06       -3.54     23.87 o 
  11   4  25        3.01       -0.99     19.19 o 
  12   4  25       51.74       93.39     26.56 o 
  13   4  25       10.27       11.89     26.16 o 
   1   5  25        2.88       20.13     16.75 o 
   2   5  25        3.60       12.22     16.88 o 
   3   5  25        0.48      -16.54     20.71 o 
   4   5  25        3.06       38.30     20.11 o 
   5   5  25       10.99       22.95     19.65 o 
   6   5  25       18.09       -4.47     19.98 o 
   7   5  25        6.73       24.09     22.97 o 
   0   0  26      201.70      224.88     27.42 o 
   1   0  26      756.54      741.48     27.09 o 
   2   0  26      197.45      191.75     17.91 o 
   3   0  26      126.88      113.00     13.56 o 
   4   0  26       82.12       93.22     15.35 o 
   5   0  26        9.06       15.80     13.51 o 
   6   0  26       17.03       33.98     26.16 o 
   7   0  26       71.20       48.94     30.38 o 
   8   0  26      312.33      251.89     33.41 o 
   9   0  26      977.73     1090.93     91.98 o 
  10   0  26       22.56       34.63     26.58 o 
  11   0  26      220.35      169.20     30.69 o 
  12   0  26      830.63      875.75    146.83 o 
  13   0  26      902.39      916.40     80.16 o 
  14   0  26      396.02      358.63     56.54 o 
  15   0  26        1.01       46.41     35.44 o 
  16   0  26      249.13      307.15     58.22 o 
  17   0  26        2.03        7.59     34.60 o 
  18   0  26       54.63      135.01     48.10 o 
   1   1  26       74.63       68.84      7.32 o 
   2   1  26        3.23       -4.06      5.41 o 
   3   1  26        0.75        1.69      5.67 o 
   4   1  26      157.01      169.13     15.07 o 
   5   1  26        6.61        1.51      6.54 o 
   6   1  26       70.35       74.52     13.72 o 
   7   1  26       19.04       -0.39     15.62 o 
   8   1  26       47.17       43.54     17.49 o 
   9   1  26       61.53       41.29     24.05 o 
  10   1  26      155.13      110.01     27.77 o 
  11   1  26      179.16      180.82     25.28 o 
  12   1  26      145.92      139.16     24.03 o 
  13   1  26        5.92        5.10     18.25 o 
  14   1  26       32.63       35.64     21.23 o 
  15   1  26       13.60       18.67     19.46 o 
  16   1  26      124.17      133.56     26.94 o 
  17   1  26        0.72       25.68     24.89 o 
  18   1  26        0.05        1.69     37.97 o 
   0   2  26      196.37      208.27     18.52 o 
   1   2  26        2.41        2.33      7.74 o 
   2   2  26       98.47      107.45     11.72 o 
   3   2  26        1.37       -1.50      9.08 o 
   4   2  26        0.28       -4.28      9.21 o 
   5   2  26       17.77       15.33      9.65 o 
   6   2  26       10.70       10.77     11.96 o 
   7   2  26        8.82       13.43     14.39 o 
   8   2  26       60.46       86.26     15.43 o 
   9   2  26       72.88       43.31     14.11 o 
  10   2  26       14.16       14.60     14.32 o 
  11   2  26       75.68       54.61     16.03 o 
  12   2  26        7.30       37.45     14.54 o 
  13   2  26        0.54      -17.91     17.91 o 
  14   2  26        0.55       -3.27     20.04 o 
  15   2  26       11.18       -4.40     20.39 o 
  16   2  26        2.62       33.26     22.45 o 
  17   2  26        8.47       33.81     30.15 o 
  18   2  26        0.01        1.69     39.66 o 
   1   3  26      615.85      610.30     27.73 o 
   2   3  26      136.15      162.94     20.87 o 
   3   3  26       52.87       36.59     13.22 o 
   4   3  26      113.77       99.41     17.74 o 
   5   3  26       31.22       32.29     11.56 o 
   6   3  26        4.23        8.05     10.37 o 
   7   3  26        4.73        4.41     13.06 o 
   8   3  26       16.77       30.51     14.39 o 
   9   3  26       12.48        0.84     16.32 o 
  10   3  26       20.84       29.00     15.92 o 
  11   3  26       69.72       35.62     19.80 o 
  12   3  26        0.21        1.25     16.20 o 
  13   3  26        1.64       -5.40     15.89 o 
  14   3  26       16.26       31.06     18.06 o 
  15   3  26        2.83      -15.78     18.71 o 
   0   4  26       87.16      106.01     27.12 o 
   1   4  26        5.84       13.67     14.50 o 
   2   4  26       65.17       83.43     18.31 o 
   3   4  26       52.55       90.95     17.61 o 
   4   4  26       77.15       75.92     16.74 o 
   5   4  26        4.69       15.50     13.99 o 
   6   4  26       13.45       41.82     18.43 o 
   7   4  26        2.74        4.08     16.67 o 
   8   4  26       14.74        1.93     16.78 o 
   9   4  26        0.16      -17.43     17.43 o 
  10   4  26        6.84       -4.65     20.18 o 
  11   4  26        0.01       19.41     30.38 o 
  12   4  26        1.02      -44.85     45.57 o 
   1   5  26        0.07        3.03     22.66 o 
   2   5  26        0.05       -4.85     17.29 o 
   3   5  26        8.95       11.58     24.72 o 
   4   5  26       14.05       26.99     24.66 o 
   5   5  26        0.50       14.37     35.86 o 
   1   1  27      101.00       75.19      8.12 o 
   2   1  27       11.87       -2.88      6.03 o 
   3   1  27       70.25       54.86      7.51 o 
   4   1  27       14.42       27.50      8.33 o 
   5   1  27      220.88      166.06     17.08 o 
   6   1  27       19.23       21.61     11.97 o 
   7   1  27      176.42      137.87     22.29 o 
   8   1  27       73.17      100.07     27.53 o 
   9   1  27      105.42      149.30     27.04 o 
  10   1  27       86.35      136.32     25.37 o 
  11   1  27       16.99       21.04     17.69 o 
  12   1  27        8.88        2.32     18.23 o 
  13   1  27       81.70       67.84     21.49 o 
  14   1  27        1.69      -17.22     22.99 o 
  15   1  27       45.12       29.25     24.73 o 
  16   1  27       40.45       19.69     21.61 o 
  17   1  27       61.97       16.20     35.44 o 
   0   2  27       29.91       40.79     13.08 o 
   1   2  27        4.68       -3.41      7.81 o 
   2   2  27        0.49       11.27      8.65 o 
   3   2  27       35.99       26.61      9.68 o 
   4   2  27      176.84      196.15     19.03 o 
   5   2  27       15.73        8.71     11.79 o 
   6   2  27      141.64      155.41     18.70 o 
   7   2  27      135.07      144.75     21.56 o 
   8   2  27      220.91      225.16     21.82 o 
   9   2  27        1.16       13.84     12.76 o 
  10   2  27        0.08       10.36     13.42 o 
  11   2  27       14.62       22.80     14.73 o 
  12   2  27       26.88       20.02     20.33 o 
  13   2  27        7.21        9.84     20.92 o 
  14   2  27        0.02       22.01     21.91 o 
  15   2  27        9.74      -16.70     20.05 o 
  16   2  27       20.04       25.75     22.78 o 
  17   2  27        9.43      -13.50     29.99 o 
   1   3  27       29.88       17.11     12.55 o 
   2   3  27      160.99      172.16     17.96 o 
   3   3  27        7.51        3.93     11.90 o 
   4   3  27        2.10       10.53     12.01 o 
   5   3  27       44.47       26.42     12.95 o 
   6   3  27       79.80      102.52     16.71 o 
   7   3  27       37.49       38.24     14.97 o 
   8   3  27        5.76       16.94     17.17 o 
   9   3  27        0.76       19.76     14.60 o 
  10   3  27       22.59        4.52     14.60 o 
  11   3  27       39.53       55.63     17.48 o 
  12   3  27        7.87       -1.61     18.78 o 
  13   3  27        0.17      -14.80     16.03 o 
  14   3  27        7.48       46.77     29.35 o 
  15   3  27        5.16       -4.53     20.51 o 
   0   4  27      117.31       87.57     26.45 o 
   1   4  27       20.68       16.88     23.75 o 
   2   4  27       23.30        1.34     14.34 o 
   3   4  27       24.08       19.76     15.72 o 
   4   4  27        1.05       15.31     15.45 o 
   5   4  27       90.91      125.90     28.54 o 
   6   4  27      156.18      137.22     19.36 o 
   7   4  27        3.59        8.61     17.01 o 
   8   4  27       61.71       80.02     24.36 o 
   9   4  27        9.78        0.51     18.14 o 
  10   4  27       43.62      103.55     56.54 o 
  11   4  27        5.06      -16.88     25.31 o 
   1   5  27        7.63       22.42     18.22 o 
   2   5  27        1.03       24.54     24.08 o 
   3   5  27        4.06      -42.19     42.19 o 
   0   0  28     1052.64      971.39     46.40 o 
   1   0  28      666.33      645.69     32.60 o 
   2   0  28       37.88       39.40     12.98 o 
   3   0  28      308.71      240.77     23.75 o 
   4   0  28       39.18       27.30     25.93 o 
   5   0  28      108.94      151.49     22.33 o 
   6   0  28       16.05        8.82     29.53 o 
   7   0  28        1.88       26.38     37.13 o 
   8   0  28       32.02       54.29     25.74 o 
   9   0  28      398.73      373.57     41.77 o 
  10   0  28      167.87      166.02     44.72 o 
  11   0  28      139.74      206.90     33.71 o 
  12   0  28       39.77       13.50     30.38 o 
  13   0  28      100.75      153.58     45.57 o 
  14   0  28       11.13       27.00     33.75 o 
  15   0  28        0.02      -26.16     26.16 o 
  16   0  28       33.64       54.85     41.35 o 
   1   1  28       96.94       84.62      9.65 o 
   2   1  28      161.78      209.22     11.57 o 
   3   1  28      193.76      196.49     13.99 o 
   4   1  28       98.00       68.67      9.54 o 
   5   1  28       28.70        5.03     11.83 o 
   6   1  28        4.05        5.17     13.61 o 
   7   1  28        6.14       25.11     17.34 o 
   8   1  28        0.68       16.22     16.95 o 
   9   1  28       40.42       57.30     19.81 o 
  10   1  28       15.65       29.26     19.43 o 
  11   1  28      102.00      104.75     22.42 o 
  12   1  28        9.74       11.25     18.31 o 
  13   1  28        0.00        3.14     19.03 o 
  14   1  28       50.85       59.84     22.74 o 
  15   1  28       55.64       50.69     22.35 o 
  16   1  28        1.93      -23.87     23.87 o 
  17   1  28       10.00       11.81     37.97 o 
   0   2  28       24.91        9.63     11.99 o 
   1   2  28        0.70        0.01      8.29 o 
   2   2  28       13.84        8.19      8.94 o 
   3   2  28       69.43       60.38     11.27 o 
   4   2  28       11.88       -2.16      9.86 o 
   5   2  28        0.06       -9.39      9.39 o 
   6   2  28       66.50       49.35     14.04 o 
   7   2  28       13.33       26.21     13.87 o 
   8   2  28       58.94       64.58     16.16 o 
   9   2  28       14.65       21.36     14.34 o 
  10   2  28        9.08       -4.24     12.66 o 
  11   2  28        9.02        8.06     13.86 o 
  12   2  28       16.17        3.96     27.51 o 
  13   2  28        2.22       -9.78     19.26 o 
  14   2  28       11.50        7.84     22.57 o 
  15   2  28        6.55       -2.43     21.08 o 
  16   2  28        1.24       -1.82     29.19 o 
   1   3  28       24.13       10.99     12.55 o 
   2   3  28       30.16       37.24     12.83 o 
   3   3  28       23.38       19.94     12.32 o 
   4   3  28       31.32       41.70     15.06 o 
   5   3  28        4.90       25.61     16.40 o 
   6   3  28        0.52       -2.82     19.63 o 
   7   3  28        2.16        0.76     13.07 o 
   8   3  28        6.75       30.20     15.95 o 
   9   3  28        0.47       -5.40     15.18 o 
  10   3  28       28.63       14.97     16.68 o 
  11   3  28       21.41       19.07     15.85 o 
  12   3  28       34.25       57.49     18.86 o 
  13   3  28       13.56      -17.21     17.21 o 
  14   3  28        1.73       17.07     23.23 o 
   0   4  28       92.04       89.25     29.96 o 
   1   4  28        3.56       13.14     15.78 o 
   2   4  28       33.13       41.10     16.94 o 
   3   4  28       30.59       11.25     15.83 o 
   4   4  28       34.66       29.00     14.86 o 
   5   4  28        5.26        9.54     14.53 o 
   6   4  28        0.01       11.82     17.75 o 
   7   4  28       85.32       74.71     21.47 o 
   8   4  28        0.06       10.70     23.93 o 
   9   4  28        5.00        4.43     20.70 o 
  10   4  28        1.99        6.49     24.15 o 
   1   1  29       64.86       49.51     12.07 o 
   2   1  29       43.60       43.47      9.81 o 
   3   1  29        9.07       10.91      8.86 o 
   4   1  29      177.00      185.60     14.03 o 
   5   1  29        0.20       10.09     12.28 o 
   6   1  29       98.38      141.32     51.81 o 
   7   1  29        9.02        2.58     16.50 o 
   8   1  29        0.29      -10.08     17.45 o 
   9   1  29        0.19       16.19     18.11 o 
  10   1  29        0.33      -15.51     16.32 o 
  11   1  29       18.00        8.91     19.09 o 
  12   1  29        3.06        8.78     19.59 o 
  13   1  29       17.25       11.70     20.55 o 
  14   1  29       72.02       97.14     26.87 o 
  15   1  29        1.81        9.26     21.18 o 
  16   1  29       53.21       93.67     48.94 o 
   0   2  29      169.53      152.35     19.61 o 
   1   2  29       22.44       21.22      9.99 o 
   2   2  29      107.89       87.94     11.88 o 
   3   2  29       13.86       28.19     10.69 o 
   4   2  29        1.68        3.15     12.17 o 
   5   2  29       18.84       42.11     14.36 o 
   6   2  29      114.13      128.61     18.02 o 
   7   2  29        0.57       15.71     14.22 o 
   8   2  29      117.16      130.09     19.05 o 
   9   2  29        9.91       -7.92     13.14 o 
  10   2  29        0.28       -6.25     13.40 o 
  11   2  29        2.91       14.54     23.32 o 
  12   2  29       43.53       23.23     21.32 o 
  13   2  29        4.57       27.97     22.78 o 
  14   2  29       34.10       29.95     28.34 o 
  15   2  29       17.71       12.26     31.22 o 
   1   3  29       45.83       36.80     14.01 o 
   2   3  29      311.01      362.03     23.98 o 
   3   3  29        1.95       -3.36     11.93 o 
   4   3  29       22.01       31.92     12.85 o 
   5   3  29       10.14       29.57     13.18 o 
   6   3  29        1.56      -14.81     14.81 o 
   7   3  29       10.94       21.43     14.60 o 
   8   3  29       55.84       45.28     17.12 o 
   9   3  29        8.65       42.79     16.94 o 
  10   3  29       23.34       27.42     17.28 o 
  11   3  29        0.05       23.08     17.96 o 
  12   3  29       57.80       94.94     22.83 o 
  13   3  29       23.20        5.89     26.46 o 
   0   4  29       12.48      -20.14     20.14 o 
   1   4  29       13.30       17.66     16.53 o 
   2   4  29       52.92      101.65     30.93 o 
   3   4  29       38.42       36.68     17.00 o 
   4   4  29        5.87       39.48     15.97 o 
   5   4  29        0.19      -13.49     13.49 o 
   6   4  29        6.50       24.70     21.31 o 
   7   4  29       26.04       35.30     21.67 o 
   8   4  29        0.37        8.15     20.08 o 
   9   4  29        4.57       17.73     21.47 o 
   0   0  30       61.31       31.22     30.38 o 
   1   0  30       25.29       38.86     45.99 o 
   2   0  30      137.13      125.03     22.40 o 
   3   0  30      536.88      483.98     34.74 o 
   4   0  30       52.93       25.62     17.23 o 
   5   0  30      398.35      443.38     76.46 o 
   6   0  30        4.19        9.97     20.25 o 
   7   0  30      413.04      447.06     44.70 o 
   8   0  30       32.92       39.02     24.38 o 
   9   0  30       29.45       30.36     25.04 o 
  10   0  30      100.38       68.05     36.71 o 
  11   0  30      151.57      218.55     51.47 o 
  12   0  30      119.29       75.94     38.82 o 
  13   0  30       43.17       43.04     33.75 o 
  14   0  30       52.42       19.41     36.28 o 
  15   0  30        2.49      -17.72     36.28 o 
   1   1  30        3.43      -11.67     11.67 o 
   2   1  30       12.10        8.87     13.17 o 
   3   1  30      277.86      261.01     19.63 o 
   4   1  30       30.65       46.20     13.32 o 
   5   1  30      194.16      186.41     22.90 o 
   6   1  30       24.90       14.67     18.19 o 
   7   1  30        9.74       23.96     19.01 o 
   8   1  30       14.29       15.85     18.70 o 
   9   1  30      106.18      121.32     24.60 o 
  10   1  30        0.38      -14.35     17.99 o 
  11   1  30       27.61       63.37     22.34 o 
  12   1  30        8.58       -9.60     20.27 o 
  13   1  30        0.15       29.66     21.58 o 
  14   1  30       16.04        9.46     21.32 o 
  15   1  30        8.81      -35.44     35.44 o 
   0   2  30       91.04       49.66     24.63 o 
   1   2  30       25.51        5.21      9.44 o 
   2   2  30        0.45       -0.99     10.06 o 
   3   2  30       35.66       35.76     10.97 o 
   4   2  30        0.52       -9.17      9.88 o 
   5   2  30        0.19       16.15     13.32 o 
   6   2  30       53.58       67.78     17.13 o 
   7   2  30        0.42       14.42     14.16 o 
   8   2  30        9.69        2.88     14.31 o 
   9   2  30        0.34       18.08     14.72 o 
  10   2  30       10.62       25.66     21.73 o 
  11   2  30        0.11      -19.47     19.47 o 
  12   2  30        3.76        9.88     21.79 o 
  13   2  30       14.47       15.64     23.27 o 
  14   2  30        3.11       -3.41     31.61 o 
   1   3  30       30.46       38.06     14.20 o 
   2   3  30       10.52       35.82     13.92 o 
   3   3  30      104.97      102.32     16.38 o 
   4   3  30       37.66       36.95     17.87 o 
   5   3  30        0.05       -6.38     14.65 o 
   6   3  30        0.19        3.79     15.86 o 
   7   3  30        7.26       10.43     15.08 o 
   8   3  30       12.52       -3.48     14.80 o 
   9   3  30       34.28       19.76     16.50 o 
  10   3  30        0.18       16.92     17.27 o 
  11   3  30        0.70       39.32     20.04 o 
  12   3  30        6.63       15.08     19.35 o 
   0   4  30       12.43      -21.27     21.27 o 
   1   4  30       14.26       19.82     17.43 o 
   2   4  30        6.04        0.45     15.08 o 
   3   4  30        4.75        1.55     16.44 o 
   4   4  30       12.72       10.06     15.96 o 
   5   4  30        1.04        2.51     21.35 o 
   6   4  30        9.76       -9.10     18.65 o 
   7   4  30       58.59       68.65     24.73 o 
   8   4  30       67.88       91.98     52.32 o 
   1   1  31       54.21       53.50     14.19 o 
   2   1  31      189.82      162.84     19.59 o 
   3   1  31       66.93       51.02     14.18 o 
   4   1  31       75.27       59.58     13.92 o 
   5   1  31        6.70       18.68     18.46 o 
   6   1  31       52.35       60.43     21.42 o 
   7   1  31        1.02       12.04     25.51 o 
   8   1  31       35.60       30.49     20.55 o 
   9   1  31       76.16       56.14     33.72 o 
  10   1  31       69.53       74.81     24.17 o 
  11   1  31       55.63       17.19     20.47 o 
  12   1  31       44.63       20.58     22.57 o 
  13   1  31       17.21        7.42     22.31 o 
  14   1  31        7.12       31.14     22.85 o 
   0   2  31        8.65        8.59     14.22 o 
   1   2  31       70.76       57.51     11.11 o 
   2   2  31       46.87       49.41     16.22 o 
   3   2  31        2.10        8.37     10.56 o 
   4   2  31        1.44        8.78     15.24 o 
   5   2  31       19.64       17.12     13.92 o 
   6   2  31       83.98       79.77     17.96 o 
   7   2  31       48.11       56.72     21.38 o 
   8   2  31      121.60      165.80     42.39 o 
   9   2  31       57.66       65.59     17.16 o 
  10   2  31        5.60       16.47     22.86 o 
  11   2  31        1.56       -8.49     21.89 o 
  12   2  31       10.33       24.50     23.57 o 
  13   2  31       42.60       31.42     25.98 o 
   1   3  31        1.18       19.61     13.45 o 
   2   3  31        4.59       -0.08     11.68 o 
   3   3  31        7.04       -2.22     12.70 o 
   4   3  31       75.31       77.29     19.78 o 
   5   3  31        0.19       16.37     16.70 o 
   6   3  31       33.66       48.66     18.56 o 
   7   3  31       20.71       45.60     19.03 o 
   8   3  31       40.93       62.47     17.43 o 
   9   3  31        0.13        8.92     16.62 o 
  10   3  31        3.18       -1.67     18.87 o 
  11   3  31        3.38        2.41     24.89 o 
   0   4  31        2.76       45.57     32.07 o 
   1   4  31        9.79       35.34     19.41 o 
   2   4  31        1.37       13.06     17.84 o 
   3   4  31        0.37       -8.20     17.63 o 
   4   4  31        2.42        6.28     44.72 o 
   5   4  31       29.46       59.91     33.75 o 
   0   0  32      553.71      408.41     59.91 o 
   1   0  32       35.11       -7.91     17.48 o 
   2   0  32        2.98       27.16     18.35 o 
   3   0  32       69.88       66.94     21.00 o 
   4   0  32       59.07       31.95     18.96 o 
   5   0  32       16.95       37.03     19.94 o 
   6   0  32       63.00       48.50     26.43 o 
   7   0  32       19.43       29.12     26.58 o 
   8   0  32       78.59      104.57     30.13 o 
   9   0  32       38.96       44.70     28.34 o 
  10   0  32        1.79        2.53     30.38 o 
  11   0  32        2.17      -31.22     31.22 o 
  12   0  32       16.59      -19.41     31.22 o 
  13   0  32       59.24      199.14     54.85 o 
   1   1  32        2.56       22.53     13.09 o 
   2   1  32      121.68      132.86     16.70 o 
   3   1  32      302.77      281.47     21.81 o 
   4   1  32       15.19       29.36     16.89 o 
   5   1  32        6.21        0.90     18.03 o 
   6   1  32        4.28      -13.23     17.30 o 
   7   1  32       72.70      107.26     25.57 o 
   8   1  32        0.01        6.66     19.87 o 
   9   1  32        0.69       31.91     21.42 o 
  10   1  32       15.24       44.66     22.57 o 
  11   1  32       12.24       34.21     22.69 o 
  12   1  32      100.33       83.64     26.19 o 
  13   1  32        1.91       24.00     23.81 o 
   0   2  32       63.14       74.92     18.29 o 
   1   2  32       27.79       34.87     11.41 o 
   2   2  32        3.99        0.17     10.05 o 
   3   2  32       32.20       33.50     12.00 o 
   4   2  32        0.23       11.77     13.70 o 
   5   2  32       76.68       66.50     18.08 o 
   6   2  32      124.33      133.55     20.01 o 
   7   2  32        4.15       23.84     15.46 o 
   8   2  32       18.71       17.16     22.41 o 
   9   2  32        5.39       -6.75     21.38 o 
  10   2  32       39.40      106.05     26.50 o 
  11   2  32        6.56       -6.97     23.04 o 
  12   2  32        6.58       13.38     31.42 o 
   1   3  32       14.26       34.28     15.05 o 
   2   3  32       96.01      129.38     18.18 o 
   3   3  32        1.73       -7.29     14.59 o 
   4   3  32       32.32       37.35     18.58 o 
   5   3  32        1.05       13.10     16.72 o 
   6   3  32       11.70       38.63     18.27 o 
   7   3  32        4.54       19.30     17.59 o 
   8   3  32        3.90       12.44     17.85 o 
   9   3  32       21.41       36.72     21.97 o 
  10   3  32        0.01       -3.38     20.30 o 
   0   4  32      149.03      168.77     40.50 o 
   1   4  32        0.16       -2.44     18.79 o 
   2   4  32       38.83       47.19     39.66 o 
   1   1  33       20.71       13.25     13.62 o 
   2   1  33      113.03      107.29     16.93 o 
   3   1  33       24.56       35.34     13.98 o 
   4   1  33       11.07       -3.24     17.53 o 
   5   1  33       81.83       46.45     38.60 o 
   6   1  33        0.07       26.23     21.26 o 
   7   1  33       78.12       89.35     24.91 o 
   8   1  33        4.20       16.40     22.76 o 
   9   1  33       19.93       25.94     22.89 o 
  10   1  33       13.04       28.11     22.28 o 
  11   1  33       46.60       50.89     24.94 o 
  12   1  33        0.07        1.55     29.42 o 
  13   1  33        0.33        3.38     50.63 o 
   0   2  33       46.24       61.78     19.14 o 
   1   2  33      136.82      158.47     16.37 o 
   2   2  33        0.04       13.27     11.48 o 
   3   2  33       10.43       36.66     15.40 o 
   4   2  33        7.75        0.30     13.39 o 
   5   2  33       30.19       36.78     16.52 o 
   6   2  33       11.28       25.41     22.41 o 
   7   2  33      101.16       91.23     31.21 o 
   8   2  33       19.38       39.88     25.22 o 
   9   2  33       35.16       82.15     33.54 o 
  10   2  33       15.15       17.97     25.05 o 
  11   2  33       24.11       10.40     40.08 o 
   1   3  33       34.46       36.53     15.08 o 
   2   3  33       11.15       25.35     15.18 o 
   3   3  33        6.88       20.82     15.34 o 
   4   3  33       13.01       17.44     19.45 o 
   5   3  33       27.75       58.29     20.22 o 
   6   3  33       18.91       22.94     20.03 o 
   7   3  33        4.95      -23.63     23.63 o 
   8   3  33        6.35       18.56     27.85 o 
   0   0  34      601.04      625.62     50.71 o 
   1   0  34        5.65        9.34     18.67 o 
   2   0  34      138.24      188.75     28.58 o 
   3   0  34        6.54       22.85     20.24 o 
   4   0  34        7.48      -15.54     20.08 o 
   5   0  34        6.78        6.87     21.16 o 
   6   0  34      307.88      330.77     64.98 o 
   7   0  34       10.11      -13.17     25.95 o 
   8   0  34      113.73       51.86     30.98 o 
   9   0  34        6.92      -18.56     37.97 o 
  10   0  34       65.52        0.84     38.82 o 
  11   0  34        2.85       -8.44     39.66 o 
   1   1  34       13.07        3.75     13.64 o 
   2   1  34       47.48       35.16     13.89 o 
   3   1  34       18.97       -5.64     15.00 o 
   4   1  34       49.86       57.51     19.20 o 
   5   1  34        4.01        7.54     22.09 o 
   6   1  34      111.05       63.08     38.54 o 
   7   1  34       12.23        4.71     22.13 o 
   8   1  34       99.03      144.95     30.01 o 
   9   1  34       15.06       10.75     24.02 o 
  10   1  34       54.58       52.63     25.75 o 
  11   1  34        2.87       19.41     44.72 o 
  12   1  34       10.56       31.22     51.47 o 
   0   2  34        3.19        0.72     15.72 o 
   1   2  34       20.72       12.45     12.14 o 
   2   2  34       18.98       16.46     12.83 o 
   3   2  34       35.66       30.36     19.50 o 
   4   2  34        0.95        1.36     13.33 o 
   5   2  34       44.41       28.11     15.14 o 
   6   2  34        0.87       -7.88     25.59 o 
   7   2  34        0.30       18.23     22.67 o 
   8   2  34        0.87       39.47     25.61 o 
   9   2  34        0.01        9.21     31.42 o 
  10   2  34       20.86       17.72     42.19 o 
   1   3  34        7.38        1.67     15.32 o 
   2   3  34       65.78       57.32     28.66 o 
   3   3  34        3.67        0.00     26.16 o 
   4   3  34       45.09       79.32     32.91 o 
   5   3  34        3.50      -10.13     22.78 o 
   6   3  34        8.25       26.16     28.69 o 
   1   1  35        4.05       23.42     14.91 o 
   2   1  35        8.57      -12.87     12.87 o 
   3   1  35       34.23       42.65     20.79 o 
   4   1  35       63.41       74.13     25.05 o 
   5   1  35       13.58        1.43     21.04 o 
   6   1  35        0.77       13.89     23.87 o 
   7   1  35        2.40        5.06     24.19 o 
   8   1  35        1.00       10.95     22.20 o 
   9   1  35        8.15        4.98     27.74 o 
  10   1  35        1.68      -10.13     43.04 o 
  11   1  35       85.32      204.21     64.13 o 
   0   2  35       17.36       -7.67     17.53 o 
   1   2  35      116.87      136.52     23.24 o 
   2   2  35        1.80       19.33     16.48 o 
   3   2  35        1.87       38.48     16.50 o 
   4   2  35        2.08       19.93     15.03 o 
   5   2  35      113.98      116.25     25.82 o 
   6   2  35       12.63       13.44     30.45 o 
   7   2  35       13.05       43.36     33.24 o 
   8   2  35        4.42      -30.38     39.66 o 
   9   2  35        4.00       33.75     47.25 o 
   1   3  35       34.77       45.75     20.27 o 
   2   3  35        2.91        1.98     18.79 o 
   3   3  35       42.88        6.75     27.00 o 
   4   3  35       14.02       58.22     29.53 o 
   0   0  36      272.02      256.21     54.85 o 
   1   0  36       29.65        8.91     21.11 o 
   2   0  36       20.94       11.95     21.21 o 
   3   0  36        7.28       11.30     22.71 o 
   4   0  36       66.15       67.95     25.25 o 
   5   0  36       36.56      -22.34     26.17 o 
   6   0  36       95.28       90.58     36.71 o 
   7   0  36        7.05        3.38     40.50 o 
   8   0  36       10.22      -23.63     36.28 o 
   1   1  36       17.07       21.84     14.85 o 
   2   1  36       93.39       56.78     17.90 o 
   3   1  36       30.23       13.49     20.17 o 
   4   1  36       36.92       59.32     26.30 o 
   5   1  36        0.28        4.37     23.70 o 
   6   1  36       23.17       22.23     24.46 o 
   7   1  36        5.87       19.41     36.28 o 
   8   1  36       19.24       32.55     32.51 o 
   9   1  36        0.35       21.10     48.10 o 
   0   2  36      103.02       72.07     20.14 o 
   1   2  36        7.04       12.20     12.61 o 
   2   2  36        9.80       33.73     17.06 o 
   3   2  36       42.11       64.98     51.47 o 
   4   2  36        0.86       20.25     29.83 o 
   5   2  36       73.59       63.29     47.25 o 
   6   2  36        0.75       44.72     45.57 o 
   7   2  36        1.26        5.91     43.04 o 
   1   1  37       23.50       39.35     17.95 o 
   2   1  37       26.11        4.01     18.16 o 
   3   1  37       70.92       25.81     19.58 o 
   4   1  37       37.28       66.52     27.85 o 
   5   1  37       16.52        0.24     30.13 o 
   6   1  37       46.60       36.33     34.00 o 
   7   1  37        3.12       -9.28     46.41 o 
   8   1  37       79.57      143.45     59.91 o 
   5   2  37       69.70      147.67     59.91 o 
   0   0  38        2.94        5.02     29.42 o 
   1   0  38      223.51      232.88     28.15 o 
   2   0  38       11.13       32.98     34.62 o 
   3   0  38        5.80       -6.35     23.70 o 
   4   0  38       21.99       60.32     27.53 o 
   5   0  38       36.37       37.13     46.41 o 
   1   1  38        1.14      -11.40     24.37 o 
   2   1  38       20.57       29.67     26.16 o 
   3   1  38       58.41       64.01     28.65 o 
   4   1  38        9.09       33.75     48.10 o 
   5   1  38       15.48       40.50     48.10 o 
   1   1  39        0.65       88.60     51.47 o 
   2   1  39        4.65       72.57     47.25 o 
                                                 
